# Supplementary material for: Mechanistic Insights into the Effects of Ureas and Monomers on the Ring-Opening Alternating Copolymerization of Epoxides and Anhydrides Catalyzed by Organic Base/Urea
Source: Polymers (Basel). 2024 Apr 3;16(7):978. doi: 10.3390/polym16070978 (PMC11013678; doi:10.3390/polym16070978)
Supplement: Supplementary file 1 [file polymers-16-00978-s001.zip]

Archive with 1 entries (1 files):
- polymers-2934664-supplementary.xyz
