# Supplementary material for: Mechanistic Insights into the Effects of Ureas and Monomers on the Ring-Opening Alternating Copolymerization of Epoxides and Anhydrides Catalyzed by Organic Base/Urea
Source: Polymers (Basel). 2024 Apr 3;16(7):978. doi: 10.3390/polym16070978 (PMC11013678; doi:10.3390/polym16070978)
Supplement: Supplementary file 1 [file polymers-16-00978-s001.zip › polymers-2934664-supplementary.xyz]

17
CHO
 C                 -1.09736800   -0.63110100   -0.41327600
 C                 -0.98886800    0.83668400   -0.29623300
 C                  0.34478500    1.51890200   -0.03438400
 C                  1.55166700    0.57226200   -0.17149900
 C                  1.27856300   -0.80781300    0.44102000
 C                  0.12756000   -1.51235300   -0.29312700
 H                 -1.92108600   -1.04340000   -1.00092900
 H                 -1.74972200    1.44682000   -0.78681000
 H                  0.45507400    2.36649700   -0.72097400
 H                  1.79092800    0.44312000   -1.23616800
 H                  2.17893900   -1.43022600    0.39336100
 H                 -0.14615900   -2.44414600    0.21758400
 O                 -1.51371400    0.04000400    0.78479400
 H                  0.44563500   -1.79211100   -1.30747400
 H                  1.01854100   -0.69793300    1.49998400
 H                  2.43317900    1.03097700    0.29024900
 H                  0.30635000    1.94088700    0.97781800
1
Cl−
Cl                 0.00000000    0.00000000    0.00000000
16
BnOH
 C                  0.50345200    1.29656700   -0.02362000
 C                  1.86770500    1.01182500   -0.07573600
 C                  2.30682700   -0.31306900   -0.04518500
 C                  1.37260900   -1.34636700    0.03906900
 C                  0.00797300   -1.06029100    0.09994400
 C                 -0.43801300    0.26502200    0.07025000
 H                  0.16693800    2.33047700   -0.05976700
 H                  2.58625300    1.82322400   -0.14965900
 H                  3.36848900   -0.53764300   -0.09233200
 H                  1.70637900   -2.38016700    0.05693700
 H                 -0.72311400   -1.85888100    0.15774400
 C                 -1.90999300    0.59382900    0.18196300
 H                 -2.14765700    0.82753700    1.23383900
 H                 -2.12416100    1.50435200   -0.40045900
 O                 -2.68632000   -0.50689400   -0.27393100
 H                 -3.60593600   -0.33884000   -0.03497100
15
PA
 C                  2.54900600    0.70166800    0.00001900
 C                  2.54900600   -0.70168200   -0.00000900
 C                  1.35304400   -1.42658600   -0.00002900
 C                  0.17102700   -0.69602500   -0.00001200
 C                  0.17102700    0.69603600    0.00000400
 C                  1.35305200    1.42658100    0.00001400
 H                  3.49647000    1.23152800    0.00004100
 H                  3.49646700   -1.23154900   -0.00001400
 H                  1.34131400   -2.51125300   -0.00004500
 H                  1.34133000    2.51124900    0.00003900
 C                 -1.24169700    1.14863500   -0.00000500
 C                 -1.24169100   -1.14864000   -0.00000400
 O                 -1.70708700   -2.25323800    0.00002900
 O                 -1.70706600    2.25324900   -0.00001700
 O                 -2.04237500    0.00000200    0.00000200
34
U2
 N                 -0.93997300   -1.20839000   -0.16106300
 H                 -0.74412500   -2.14254600    0.16858600
 C                  0.10196000   -0.30158900   -0.10920400
 O                 -0.05825300    0.91457400   -0.11485500
 N                  1.34798100   -0.92084300   -0.08212000
 H                  1.36116000   -1.91649800   -0.24848000
 C                  2.62172300   -0.32284300   -0.01966100
 C                  3.73412700   -1.17676600   -0.10384500
 C                  2.82741200    1.05724300    0.13623100
 C                  5.02698100   -0.66630600   -0.03518000
 H                  3.58190000   -2.24773800   -0.22290700
 C                  4.12991100    1.55126300    0.20386200
 H                  1.97377600    1.71682200    0.19217800
 C                  5.23570900    0.70474300    0.12006100
 H                  6.24306800    1.10554700    0.17356700
 C                 -2.35078000   -0.79682600   -0.07686600
 C                 -2.71586400   -0.06561900    1.22720900
 C                 -2.77865700    0.02109600   -1.32306900
 C                 -4.24920500    0.09643200    1.35531300
 H                 -2.32003200   -0.62016400    2.08610100
 C                 -3.99447100    0.92861000   -1.03365900
 H                 -1.93613200    0.63294500   -1.65012400
 C                 -4.94444100    0.28353700   -0.01662900
 H                 -4.67716500   -0.77586600    1.86421300
 H                 -4.52043400    1.15293500   -1.96826600
 H                 -5.27251200   -0.68972700   -0.40629300
 H                 -2.21832200    0.90763800    1.22578900
 H                 -4.45919500    0.95796600    1.99926500
 H                 -5.85356300    0.88353200    0.10084000
 H                 -3.64811600    1.89168200   -0.63829400
 H                 -3.01028400   -0.67727900   -2.13612500
 H                 -2.90389200   -1.74458300   -0.08587300
 H                  4.27569500    2.62127300    0.32301300
 H                  5.87170800   -1.34576300   -0.10346000
52
U2_TS1
 Cl                -4.24676200   -2.73753300   -0.62699100
 N                  1.95535800    0.45035800   -0.14009200
 H                  1.23776600   -0.27608400   -0.02368000
 C                  1.45666000    1.74005900   -0.31755300
 O                  2.15594000    2.75196000   -0.43412100
 N                  0.08909200    1.75169300   -0.36522500
 H                 -0.39343600    0.86143600   -0.16675600
 C                 -0.64962800    2.99988100   -0.43072300
 C                 -0.89706600    3.62919700    0.97107300
 C                 -1.98526400    2.75783900   -1.17675700
 C                 -2.20735100    3.12541800    1.58588600
 H                 -0.03748300    3.40456200    1.60921100
 C                 -3.06235000    3.76227300   -0.74870300
 H                 -1.81642500    2.79065400   -2.25849200
 C                 -3.42392600    3.58774100    0.74609800
 H                 -2.17560400    2.02930600    1.62609400
 H                 -3.95880200    3.64965300   -1.36913500
 H                 -4.23562600    2.85729300    0.84630000
 H                 -2.34436100    1.74378400   -0.95730000
 H                 -0.93773900    4.72344400    0.87604900
 H                 -2.31138200    3.46367500    2.62367800
 H                 -3.81290600    4.53632400    1.13815400
 H                 -2.69344800    4.78138800   -0.92759200
 H                 -0.02779900    3.69729400   -1.00014500
 C                 -2.20688200   -1.73794600    0.36551000
 C                 -1.26239300   -1.69527900   -0.75656300
 C                 -0.61952400   -3.02148500   -1.18793700
 C                 -0.82143000   -4.15780700   -0.16644500
 C                 -0.79824400   -3.63973500    1.27821100
 C                 -1.97245300   -2.67618000    1.52451500
 H                 -2.83030300   -0.87047400    0.51701000
 H                 -1.62542100   -1.13001800   -1.62667300
 H                 -1.03194100   -3.32651700   -2.15614900
 H                 -1.79666500   -4.62239300   -0.35129500
 H                 -0.86104600   -4.47567600    1.98666200
 H                 -1.80279300   -2.08527100    2.43311100
 O                 -0.50962700   -0.92819200    0.15617000
 H                 -2.89973800   -3.23635100    1.66994000
 H                  0.14498600   -3.11675800    1.46921900
 H                 -0.05702100   -4.93271100   -0.30997100
 H                  0.44927300   -2.81876900   -1.33948400
 C                  3.28474200    0.04898300   -0.05296200
 C                  3.53404800   -1.31713600    0.19465700
 C                  4.38565100    0.91644200   -0.20209000
 C                  4.83520200   -1.79931400    0.28837200
 H                  2.69043300   -1.99192200    0.31410100
 C                  5.68214600    0.41385900   -0.10301700
 H                  4.19681700    1.96408700   -0.38924000
 C                  5.92611600   -0.93903900    0.14066100
 H                  4.99529300   -2.85776200    0.47947400
 H                  6.51775200    1.10041900   -0.22088600
 H                  6.94259000   -1.31567400    0.21405400
52
U2_INT1
 Cl                 3.71133500    2.67860400   -1.17246200
 N                 -1.94599300   -0.45587600   -0.17776900
 H                 -1.19047900    0.24562200   -0.00539600
 C                 -1.46284700   -1.74816300   -0.37945200
 O                 -2.16846100   -2.75776500   -0.50280600
 N                 -0.09465100   -1.74972600   -0.44152200
 H                  0.35828500   -0.84128000   -0.16840700
 C                  0.65327200   -2.98916200   -0.36985700
 C                  0.94802600   -3.41253900    1.09749200
 C                  1.97222800   -2.82950700   -1.17413000
 C                  2.20307400   -2.70874600    1.62600900
 H                  0.07002200   -3.17884000    1.70713600
 C                  3.11808700   -3.65679700   -0.57800800
 H                  1.80088800   -3.08825900   -2.22512000
 C                  3.46208300   -3.17852500    0.85239300
 H                  2.06422100   -1.62690600    1.50551800
 H                  4.00715300   -3.60000100   -1.21797600
 H                  4.18745100   -2.35693400    0.79964800
 H                  2.26206100   -1.77124700   -1.16723400
 H                  1.08615700   -4.50238400    1.14965100
 H                  2.33175200   -2.88348800    2.70109100
 H                  3.95974200   -3.99235500    1.39618200
 H                  2.82697600   -4.71584400   -0.55661100
 H                  0.02643900   -3.76243200   -0.82423500
 C                  2.53869600    1.74644500    0.00679800
 C                  1.13751100    1.57983800   -0.61091200
 C                  0.46981800    2.97011000   -0.82954000
 C                  0.82525800    4.00667300    0.26325200
 C                  1.24297800    3.32356300    1.57271900
 C                  2.50075300    2.45163300    1.37657900
 H                  3.02791500    0.77526000    0.07335300
 H                  1.26247900    1.11375600   -1.61391200
 H                  0.73979000    3.37229200   -1.81384400
 H                  1.65208800    4.63902200   -0.08521500
 H                  1.43096700    4.07017000    2.35634000
 H                  2.52642400    1.67833200    2.15107500
 O                  0.45985700    0.78530200    0.28648000
 H                  3.41010300    3.05016500    1.49431400
 H                  0.42806300    2.67503300    1.90353500
 H                 -0.02301000    4.68015300    0.44369400
 H                 -0.60958700    2.78230600   -0.84538600
 C                 -3.26648200   -0.04841400   -0.07616400
 C                 -3.50749500    1.29819400    0.27627600
 C                 -4.37882500   -0.88508100   -0.31180000
 C                 -4.80422800    1.78891600    0.38248400
 H                 -2.65677000    1.94545600    0.47094600
 C                 -5.67054500   -0.37441100   -0.19747100
 H                 -4.19856000   -1.91890500   -0.57179700
 C                 -5.90386900    0.95905000    0.14641200
 H                 -4.95530800    2.83121200    0.65500500
 H                 -6.51242100   -1.03858600   -0.38347200
 H                 -6.91715000    1.34288200    0.23012200
67
U2_TS2
 Cl                -0.11876600    4.99963200   -1.08364100
 N                  0.72968700   -1.41658900   -1.08148900
 H                  0.67166800   -0.46229800   -0.67877000
 C                 -0.49284800   -2.04761000   -1.28591200
 O                 -0.63260400   -3.18494100   -1.74563500
 N                 -1.55480500   -1.25059300   -0.93579600
 H                 -1.34445700   -0.36636100   -0.47136300
 C                 -2.89900800   -1.81447400   -0.85602100
 C                 -3.95750700   -0.68321500   -0.82953000
 C                 -3.06629800   -2.76564300    0.36078800
 C                 -4.38040800   -0.32228100    0.60152300
 H                 -3.56601700    0.19068300   -1.36014400
 C                 -4.53812700   -2.87820700    0.77692700
 H                 -2.64359200   -3.74123200    0.10432200
 C                 -5.07833500   -1.52079300    1.28974800
 H                 -3.49458700   -0.02768100    1.17482400
 H                 -4.66356000   -3.64934000    1.54655200
 H                 -4.92971100   -1.44848700    2.37393500
 H                 -2.47321600   -2.38386400    1.19880800
 H                 -4.84246800   -1.01047500   -1.39150900
 H                 -5.04477100    0.55015200    0.59514800
 H                 -6.16287200   -1.47188700    1.12320500
 H                 -5.13266600   -3.21357500   -0.08501400
 H                 -3.03497400   -2.40563100   -1.76791100
 C                 -0.71243200    3.25226800   -0.67882100
 C                  0.50640600    2.31515800   -0.55081700
 C                  1.23698600    2.16639700   -1.92236900
 C                  0.32352800    2.34211900   -3.15708200
 C                 -1.12240700    1.93013500   -2.85620300
 C                 -1.73601700    2.78337700   -1.72429900
 H                 -1.17158900    3.38792000    0.29617600
 H                  1.22016100    2.80307800    0.14213900
 H                  2.05676800    2.89206200   -1.97830900
 H                  0.33628400    3.39078700   -3.47761000
 H                 -1.74085300    2.01554900   -3.75883700
 H                 -2.49319400    2.19839600   -1.19114800
 O                  0.05861300    1.10511100   -0.02821000
 H                 -2.25210100    3.65875200   -2.13090800
 H                 -1.13539500    0.87657700   -2.56140900
 H                  0.71360300    1.75376700   -3.99693100
 H                  1.69632700    1.17400700   -1.93496900
 C                  3.38689800    1.52852500    2.86829800
 C                  3.62478000    0.15513700    3.02366700
 C                  2.58440400   -0.76962400    2.88974600
 C                  1.32357600   -0.27371400    2.58272900
 C                  1.09157000    1.08685300    2.39911200
 C                  2.11132600    2.01785600    2.56476500
 H                  4.21059600    2.22659900    2.99227400
 H                  4.62756500   -0.19082000    3.25730100
 H                  2.74452700   -1.83512800    3.01755900
 H                  1.91823900    3.08008200    2.46362900
 C                 -0.35595400    1.27921300    2.11648500
 C                  0.03064600   -0.98168300    2.42532500
 O                 -0.21775800   -2.15918700    2.53678700
 O                 -1.05445100    2.25174200    2.27657700
 O                 -0.93390100   -0.03964500    2.16152100
 C                  1.99900800   -1.94026900   -1.31463000
 C                  2.24403200   -3.16935100   -1.96043600
 C                  3.10517200   -1.17956400   -0.87957900
 C                  3.55459300   -3.60071200   -2.15873200
 H                  1.39943100   -3.76046600   -2.28459700
 C                  4.40584600   -1.62515700   -1.09201500
 H                  2.92681400   -0.23999600   -0.36589200
 C                  4.64719900   -2.84162000   -1.73478200
 H                  3.72001000   -4.55284300   -2.65852200
 H                  5.23671500   -1.01479100   -0.74583100
 H                  5.66320400   -3.19036200   -1.89893700
67
U2_INT2
 Cl                 2.83019500   -1.83845100    3.33785000
 N                 -3.06458200    0.14431100   -0.16048000
 H                 -2.24678600    0.66585300   -0.51763400
 C                 -3.03683500   -1.23862100   -0.30431400
 O                 -4.00038600   -1.98291700   -0.08729300
 N                 -1.81461000   -1.68807400   -0.72917700
 H                 -1.01544600   -1.04317600   -0.77745500
 C                 -1.56770300   -3.08963700   -1.01759900
 C                 -0.59203500   -3.74690900    0.00176700
 C                 -1.03013900   -3.23862100   -2.46462100
 C                  0.86161100   -3.69434600   -0.48696600
 H                 -0.70499000   -3.24531300    0.96784600
 C                 -0.23972000   -4.54122300   -2.64308500
 H                 -1.86509700   -3.17653000   -3.17180400
 C                  1.04117800   -4.53757400   -1.77213600
 H                  1.12848800   -2.65075500   -0.69123100
 H                  0.01946800   -4.69502200   -3.69772000
 H                  1.88318600   -4.13885800   -2.35075500
 H                 -0.37467400   -2.38624500   -2.68359100
 H                 -0.88191000   -4.79580200    0.15815400
 H                  1.54782200   -4.04452600    0.29316300
 H                  1.30754200   -5.57041500   -1.51173100
 H                 -0.88057100   -5.38851800   -2.36230000
 H                 -2.53986500   -3.58188400   -0.93238000
 C                  2.15405300   -0.70388900    2.02466600
 C                  3.22469600    0.36364800    1.77520700
 C                  3.41502300    1.32952100    2.95839300
 C                  2.15192300    1.50564900    3.83239400
 C                  0.87088300    1.30138200    3.01391000
 C                  0.78747700   -0.12251200    2.42359300
 H                  2.06721800   -1.34939200    1.15341900
 H                  4.16403400   -0.11586900    1.49572700
 H                  4.24719600    0.97190200    3.57295500
 H                  2.17232800    0.77989900    4.65395400
 H                 -0.01343600    1.49183000    3.63183300
 H                  0.17917400   -0.10986500    1.51532400
 O                  2.77514600    1.15043900    0.64053400
 H                  0.30795400   -0.80634700    3.12987700
 H                  0.84621100    2.03016700    2.19680000
 H                  2.16039400    2.50050000    4.29325800
 H                  3.72361600    2.28937100    2.53089300
 C                  1.99416400    3.59665300   -3.57387600
 C                  3.34211800    3.31228500   -3.34659500
 C                  3.69397100    2.36383600   -2.38730800
 C                  2.70649500    1.69710000   -1.65220800
 C                  1.34729100    1.95453800   -1.89924700
 C                  1.01063100    2.91931200   -2.85460200
 H                  1.71089600    4.33717300   -4.31782500
 H                  4.11620600    3.82649900   -3.91018800
 H                  4.73816700    2.13497300   -2.19517700
 H                 -0.04497200    3.10988500   -3.01663600
 C                  0.23183800    1.14071000   -1.24799900
 C                  3.18395300    0.74945500   -0.59252700
 O                  3.96494900   -0.15965700   -0.78442800
 O                  0.55138500   -0.01610200   -0.84503600
 O                 -0.90720500    1.67224600   -1.21769000
 C                 -4.11949700    0.93111500    0.29512100
 C                 -3.92581200    2.32986300    0.28188000
 C                 -5.34463000    0.42534100    0.77461500
 C                 -4.92256800    3.18805500    0.73300800
 H                 -2.98268000    2.71976800   -0.09034800
 C                 -6.32987900    1.30445900    1.22314500
 H                 -5.49785400   -0.64455500    0.77671800
 C                 -6.13717100    2.68693300    1.21032100
 H                 -4.74622900    4.26126100    0.71091500
 H                 -7.26856500    0.89327800    1.58911200
 H                 -6.91480600    3.35949500    1.56263200
84
U2_TS3
 Cl                -4.52829700   -3.25462200   -2.05835600
 N                  4.90987100   -0.59684100   -0.09172200
 H                  4.22425300    0.03789700   -0.52286100
 C                  4.35501200   -1.65021600    0.63371600
 O                  5.01126900   -2.47349900    1.27858800
 N                  2.98814500   -1.65845300    0.54036000
 H                  2.56183600   -0.91112400   -0.01850600
 C                  2.16728100   -2.58883000    1.29956600
 C                  1.26500700   -3.47758100    0.38951000
 C                  1.31952000   -1.84622200    2.35930200
 C                 -0.19736000   -3.00996800    0.36727000
 H                  1.69013100   -3.49294700   -0.61947400
 C                  0.19313000   -2.74362100    2.88834600
 H                  1.97521900   -1.50441500    3.16827400
 C                 -0.83465200   -3.06742700    1.77460500
 H                 -0.25424000   -1.98135500   -0.00655900
 H                 -0.30926600   -2.26842100    3.73858000
 H                 -1.66657800   -2.35701500    1.81861700
 H                  0.87865200   -0.94594000    1.91141100
 H                  1.29968200   -4.51283300    0.75617700
 H                 -0.77931500   -3.62003700   -0.33451300
 H                 -1.26203100   -4.06265700    1.95277300
 H                  0.63692300   -3.67171400    3.27598000
 H                  2.88309400   -3.23489500    1.81453700
 C                 -3.94603300   -1.62759100   -1.37304500
 C                 -5.13872400   -1.00583000   -0.63825200
 C                 -6.27924000   -0.57411800   -1.57677100
 C                 -5.81058600   -0.21044500   -3.00438500
 C                 -4.37342300    0.32591900   -3.00232800
 C                 -3.36929700   -0.72115200   -2.47331700
 H                 -3.17597600   -1.90903200   -0.65808500
 H                 -5.49313400   -1.69121500    0.13307900
 H                 -7.02026600   -1.37813100   -1.62181900
 H                 -5.86017500   -1.10003000   -3.64290600
 H                 -4.08054600    0.63735500   -4.01152800
 H                 -2.50570100   -0.21828000   -2.02947700
 O                 -4.64734100    0.19127100    0.02358400
 H                 -3.00066400   -1.35087200   -3.28816700
 H                 -4.32722300    1.21908700   -2.36984500
 H                 -6.49585700    0.52640500   -3.43971200
 H                 -6.76739000    0.28351000   -1.10195000
 C                 -3.16040000    3.83748000    3.02793600
 C                 -4.27018900    3.11105300    3.46339900
 C                 -4.55795600    1.87550000    2.88532300
 C                 -3.74695700    1.36169600    1.86687800
 C                 -2.61595500    2.07777000    1.44117400
 C                 -2.34097100    3.31792000    2.02763300
 H                 -2.92829100    4.80031900    3.47563100
 H                 -4.90862600    3.50171300    4.25125900
 H                 -5.41637000    1.30031100    3.22009600
 H                 -1.46280500    3.85112000    1.68081600
 C                 -1.64819000    1.48572900    0.42571500
 C                 -4.15466600    0.03885600    1.28141500
 O                 -4.20451200   -0.99919900    1.90729000
 O                 -1.75665400    0.26600600    0.16936900
 O                 -0.79133500    2.30402700   -0.05095400
 C                  0.79682700    1.37162100   -0.97997600
 C                  1.94859000    1.67025000   -0.11740500
 C                  2.47453000    3.10539400   -0.15563600
 C                  2.49139000    3.66966300   -1.58341300
 C                  1.10876500    3.54136100   -2.24001300
 C                  0.64593900    2.07759200   -2.30286000
 H                  0.29829300    0.42599000   -0.83216400
 H                  1.84008700    1.32622800    0.92473700
 H                  1.83211800    3.72526700    0.48484700
 H                  2.81019900    4.71987600   -1.57088700
 H                  0.37556800    4.11140900   -1.65699100
 H                  1.23772700    1.52472000   -3.04058000
 O                  2.60423700    0.76935000   -0.96945500
 H                 -0.40196200    2.01514800   -2.60985400
 H                  1.12120500    3.96768200   -3.25148100
 H                  3.22878200    3.11359200   -2.17464700
 H                  3.48281300    3.12136500    0.27786100
 C                  6.25437200   -0.29035500   -0.27035200
 C                  6.55857600    0.84116900   -1.05639100
 C                  7.31917600   -1.03382700    0.27755400
 C                  7.87778500    1.21684200   -1.28552200
 H                  5.74082500    1.41611100   -1.48333800
 C                  8.63465700   -0.64140400    0.03492900
 H                  7.08801700   -1.89954500    0.88206100
 C                  8.93305200    0.47935700   -0.74248300
 H                  8.08084900    2.09409400   -1.89538400
 H                  9.44191600   -1.22881500    0.46709200
 H                  9.96380600    0.77252300   -0.92161800
84
U2_INT3
 Cl                -6.06124400   -2.93060800   -1.28186200
 N                  5.15247600   -0.22629400   -0.01810200
 H                  4.28295400    0.15649600   -0.44973400
 C                  4.92853100   -1.35669900    0.77055900
 O                  5.81393300   -2.00892100    1.33862600
 N                  3.59156000   -1.63059600    0.84408100
 H                  2.98150500   -1.04706900    0.21923300
 C                  3.08302700   -2.83934600    1.45985900
 C                  2.68932500   -3.90531200    0.40095600
 C                  1.86840800   -2.48900900    2.36803600
 C                  1.28629500   -3.63802700   -0.15872200
 H                  3.44086700   -3.89668200   -0.39491900
 C                  0.79551700   -3.58476700    2.36369000
 H                  2.21534300   -2.27622200    3.38589800
 C                  0.20449100   -3.76853000    0.94816600
 H                  1.27594300   -2.62642000   -0.58318500
 H                 -0.00446200   -3.34125800    3.07333800
 H                 -0.57768200   -3.01700800    0.78586500
 H                  1.41757500   -1.55831100    2.00151400
 H                  2.72120500   -4.90611200    0.85508800
 H                  1.06305600   -4.31810900   -0.98974000
 H                 -0.28863300   -4.74726800    0.88584300
 H                  1.23539800   -4.52901100    2.71305800
 H                  3.90046200   -3.24200200    2.06491300
 C                 -4.86143500   -1.59845200   -0.80370200
 C                 -5.69783200   -0.34881100   -0.50442600
 C                 -6.34946900    0.27394200   -1.75171600
 C                 -5.59534400   -0.02056700   -3.06771400
 C                 -4.09145000   -0.18917800   -2.82188100
 C                 -3.79205700   -1.38229300   -1.88936100
 H                 -4.41947300   -1.97253300    0.11814500
 H                 -6.44078700   -0.58406700    0.25852000
 H                 -7.38012700   -0.08660300   -1.82336400
 H                 -5.99087600   -0.93752200   -3.51952200
 H                 -3.56004800   -0.32556400   -3.76988600
 H                 -2.84292400   -1.21611800   -1.37340200
 O                 -4.79531700    0.64829100    0.06093200
 H                 -3.68986700   -2.30584800   -2.46588600
 H                 -3.69809600    0.72908800   -2.37159000
 H                 -5.78035600    0.78745400   -3.78456500
 H                 -6.40213700    1.35291100   -1.57249500
 C                 -2.44752800    4.03452400    2.85601400
 C                 -3.75222100    3.77548400    3.27620200
 C                 -4.42258900    2.65073800    2.79904000
 C                 -3.80550500    1.78253800    1.89183900
 C                 -2.47982300    2.02733200    1.48695900
 C                 -1.81606200    3.16110000    1.97302200
 H                 -1.91524000    4.90582700    3.22614900
 H                 -4.24686000    4.44315600    3.97579300
 H                 -5.43577000    2.43437100    3.12203800
 H                 -0.79272100    3.33305400    1.66120400
 C                 -1.73724400    1.02704300    0.64735000
 C                 -4.64894700    0.63756700    1.40748100
 O                 -5.23989200   -0.11652100    2.15180300
 O                 -2.06840400   -0.14887000    0.59189200
 O                 -0.69417900    1.57573900    0.03390600
 C                  0.26380300    0.71078700   -0.69798800
 C                  1.71138300    1.08761900   -0.27813200
 C                  2.01186500    2.54514000   -0.71878900
 C                  1.83688100    2.70102000   -2.23527100
 C                  0.41128900    2.31940200   -2.66609200
 C                  0.05083300    0.90033100   -2.19735800
 H                  0.05782200   -0.31763000   -0.40103200
 H                  1.72645600    1.07153000    0.84000400
 H                  1.35164500    3.25152400   -0.19183500
 H                  2.06820000    3.72597500   -2.55547300
 H                 -0.30509300    3.03584600   -2.23990800
 H                  0.72100200    0.17686800   -2.67301900
 O                  2.55243400    0.17993600   -0.86346200
 H                 -0.97957400    0.64269400   -2.47363400
 H                  0.30703500    2.38475700   -3.75743500
 H                  2.55161600    2.03044500   -2.72588200
 H                  3.04128900    2.78289200   -0.42478600
 C                  6.36213100    0.37777500   -0.31850400
 C                  6.33886800    1.47383500   -1.20982800
 C                  7.60775200   -0.02403600    0.21086400
 C                  7.50905900    2.14139400   -1.55415000
 H                  5.38517900    1.78483900   -1.62773100
 C                  8.76912600    0.65742600   -0.14842100
 H                  7.63013600   -0.86589700    0.88887300
 C                  8.74079600    1.74237200   -1.02765100
 H                  7.45626600    2.98173200   -2.24309000
 H                  9.71761500    0.32906700    0.27226900
 H                  9.65519300    2.26401400   -1.29742000
66
U2_TS1’
 N                  2.86406000   -0.43482200   -0.78370700
 H                  1.97776800   -0.92915200   -0.91403000
 C                  2.86099800    0.93583600   -1.01524800
 O                  3.87661900    1.63448000   -1.07198800
 N                  1.59722700    1.43597700   -1.21434900
 H                  0.79485800    0.88584900   -0.91732400
 C                  1.38638700    2.85577400   -1.46391500
 C                  1.21120400    3.69593400   -0.16304700
 C                  0.17522300    3.03079400   -2.40876600
 C                 -0.26730100    3.92155400    0.17630900
 H                  1.73440900    3.19081400    0.65430100
 C                 -0.38305400    4.45742900   -2.32718600
 H                  0.47180200    2.77487100   -3.43220500
 C                 -0.97827100    4.74078000   -0.92600000
 H                 -0.76563500    2.95118600    0.27591800
 H                 -1.14389300    4.61577100   -3.10036200
 H                 -2.04506500    4.49066500   -0.92086500
 H                 -0.61663200    2.32618900   -2.12528000
 H                  1.70484200    4.66886700   -0.29561800
 H                 -0.36870900    4.42487600    1.14592500
 H                 -0.90488600    5.81465600   -0.70906200
 H                  0.42496500    5.17019700   -2.54399300
 H                  2.29480700    3.20245700   -1.96351400
 C                 -2.30299400    0.59462600    2.16322000
 H                 -2.37998100    1.57834200    1.68903500
 O                 -2.65988000   -0.40400000    1.19149800
 C                 -3.59710700   -3.30055800   -2.71089400
 C                 -4.62214200   -2.44576000   -2.28386400
 C                 -4.34649700   -1.32236800   -1.49943700
 C                 -3.02154800   -1.07949900   -1.14980600
 C                 -2.00421600   -1.92621100   -1.57637800
 C                 -2.27076800   -3.04510300   -2.36040500
 H                 -3.83978900   -4.16666300   -3.32060000
 H                 -5.64982700   -2.66204000   -2.56191600
 H                 -5.13997000   -0.67376500   -1.14678000
 H                 -1.45560100   -3.68404400   -2.68482100
 C                 -0.67539000   -1.42258900   -1.12976900
 C                 -2.50370200    0.08560400   -0.34575800
 O                 -2.72167800    1.26247200   -0.53579000
 O                 -0.81521300   -0.30017000   -0.46282300
 O                  0.40270100   -1.96542300   -1.37958500
 C                  3.95941800   -1.24932700   -0.49150100
 C                  3.71134500   -2.63036100   -0.34927400
 C                  5.27564800   -0.77824900   -0.32188600
 C                  4.74564600   -3.50922300   -0.04573500
 H                  2.69762000   -2.99673700   -0.48347300
 C                  6.29770700   -1.67629400   -0.01604600
 H                  5.46911300    0.27823300   -0.44088100
 C                  6.05156500   -3.04278500    0.12578200
 H                  4.52609800   -4.56926000    0.05777700
 H                  7.30777000   -1.29302500    0.11144100
 H                  6.85873400   -3.73033300    0.36324600
 H                 -3.07372800    0.53304100    2.94071500
 C                 -0.92880300    0.37101500    2.75178300
 C                 -0.37121200   -0.90834400    2.84806400
 C                 -0.21461000    1.46001800    3.26443600
 C                  0.87730800   -1.09256500    3.44100200
 H                 -0.91579900   -1.75091000    2.43613000
 C                  1.03131600    1.27630700    3.86602700
 H                 -0.63290100    2.46042300    3.18270500
 C                  1.58254400   -0.00233100    3.95433400
 H                  1.30605400   -2.08948300    3.49345400
 H                  1.57692400    2.13385200    4.25067400
 H                  2.55969800   -0.14708900    4.40642700
 Cl                -5.23159300   -1.10911600    1.94853300
 H                 -3.79750200   -0.74439900    1.44754100
66
U2_INT1’
 N                  2.77122200   -0.44421400   -0.96767600
 H                  1.84289700   -0.53599400   -1.41242600
 C                  3.15542400    0.83384700   -0.57661000
 O                  4.27947000    1.13035300   -0.15578300
 N                  2.14416300    1.74694900   -0.73234800
 H                  1.18072700    1.40384200   -0.84208300
 C                  2.31113900    3.12528900   -0.30175700
 C                  1.95046000    3.34267200    1.19735600
 C                  1.45486200    4.03691600   -1.21560300
 C                  0.47417600    3.72113200    1.36777000
 H                  2.19829900    2.43248000    1.75118600
 C                  1.08557700    5.35065500   -0.51500300
 H                  1.98868600    4.22154900   -2.15462700
 C                  0.17632300    5.09064300    0.71110500
 H                 -0.14226400    2.94633200    0.89674700
 H                  0.59013500    6.03407600   -1.21515600
 H                 -0.87641300    5.12366200    0.40595700
 H                  0.53397500    3.50366600   -1.48338700
 H                  2.58107700    4.14216800    1.61192400
 H                  0.19448400    3.74075700    2.42811600
 H                  0.31246300    5.89835500    1.44234300
 H                  2.00676300    5.85792200   -0.19653700
 H                  3.37195500    3.35933200   -0.42760800
 C                 -2.27985300    0.47262900    2.09071200
 H                 -1.91085900    1.47680600    1.87177500
 O                 -2.64803600   -0.13648600    0.82252600
 C                 -3.60540200   -1.30519100   -3.88458000
 C                 -4.71672700   -0.82161400   -3.19144100
 C                 -4.53893700   -0.15205900   -1.98126900
 C                 -3.25346800    0.03335500   -1.46086800
 C                 -2.12822500   -0.42769700   -2.16603700
 C                 -2.32395500   -1.10566700   -3.37251400
 H                 -3.73827000   -1.83052200   -4.82701500
 H                 -5.71814500   -0.96773400   -3.58703200
 H                 -5.39535300    0.22227300   -1.42821100
 H                 -1.44015000   -1.46056400   -3.89193100
 C                 -0.70890600   -0.12211200   -1.69656000
 C                 -3.13246000    0.72004700   -0.13545500
 O                 -3.53223600    1.83221400    0.12222800
 O                 -0.59467900    0.82844100   -0.86561200
 O                  0.21576400   -0.81076400   -2.19582900
 C                  3.52223200   -1.61696800   -0.90477800
 C                  2.90283600   -2.79800800   -1.36866000
 C                  4.83756500   -1.69612200   -0.40466300
 C                  3.57862300   -4.01267700   -1.33401600
 H                  1.88790700   -2.73641500   -1.75111800
 C                  5.49538300   -2.92576500   -0.37722100
 H                  5.31464300   -0.79111400   -0.05591400
 C                  4.88302200   -4.09243300   -0.83748600
 H                  3.07743300   -4.90696000   -1.69731500
 H                  6.51063100   -2.96577200    0.01220700
 H                  5.40873500   -5.04318700   -0.81047600
 H                 -3.17642400    0.56624700    2.71255700
 C                 -1.23182400   -0.38165000    2.75353900
 C                 -1.45539000   -0.93192000    4.01925600
 C                 -0.00582500   -0.61057500    2.11065200
 C                 -0.46640500   -1.69452000    4.64487500
 H                 -2.40856900   -0.76682900    4.51623200
 C                  0.97688000   -1.37941600    2.73139100
 H                  0.16060600   -0.18963100    1.12315900
 C                  0.74997400   -1.91981800    4.00074800
 H                 -0.65140200   -2.11772900    5.62872200
 H                  1.91886400   -1.55611300    2.22064500
 H                  1.51913400   -2.51755700    4.48260100
 Cl                -4.46627300   -2.65337900    1.42627700
 H                 -3.62748100   -1.70295200    1.09259200
2
HCl
 Cl                 0.00000000    0.00000000    0.07110500
 H                  0.00000000    0.00000000   -1.20877800
64
U2_INT2’
 C                  3.97234200    1.06511000    3.05199300
 C                  3.68495300    2.13749800    3.89985700
 C                  2.44021600    2.76292900    3.83097300
 C                  1.48572600    2.31157700    2.91436300
 C                  1.77188700    1.24013500    2.06988400
 C                  3.02210700    0.60758600    2.13461400
 H                  4.94415700    0.57894000    3.10286300
 H                  4.43194100    2.48286900    4.61005600
 H                  0.51338000    2.79278800    2.85838900
 H                  1.03858200    0.87621300    1.35516600
 C                  3.31947900   -0.55308000    1.21822300
 H                  4.21810800   -1.08782100    1.55055600
 H                  2.47925600   -1.24688700    1.20814000
 O                  3.54808700   -0.04699500   -0.11262800
 N                 -2.97270000   -0.45708300   -0.11761700
 H                 -2.15581200   -1.06722200   -0.28045100
 C                 -2.87036700    0.86275100   -0.54335900
 O                 -3.80407700    1.67509500   -0.53609900
 N                 -1.61653400    1.17081100   -0.99737400
 H                 -0.83195900    0.53297600   -0.81225700
 C                 -4.07834300   -1.08435500    0.45096300
 C                 -3.93641600   -2.44765500    0.79093600
 C                 -5.30984800   -0.45007000    0.71217400
 C                 -4.98869500   -3.14713900    1.37133500
 H                 -2.98822800   -2.93691700    0.58750200
 C                 -6.35084900   -1.17056900    1.29689300
 H                 -5.42237800    0.59110600    0.44488600
 C                 -6.20927500   -2.51794900    1.63309700
 H                 -4.85135600   -4.19671800    1.62225700
 H                 -7.29316200   -0.66177000    1.49014900
 H                 -7.03032500   -3.06655500    2.08710100
 C                 -1.30797700    2.50044000   -1.49224100
 C                 -0.15907000    2.41577000   -2.52783700
 C                 -0.95675400    3.50115100   -0.37375100
 C                  0.62609300    3.74185800   -2.65066900
 H                  0.52838200    1.61135500   -2.24501200
 C                 -0.81349400    4.93738100   -0.93150200
 H                 -1.73777400    3.46290300    0.39155500
 C                 -0.27624000    4.95392400   -2.38425400
 H                  1.45363400    3.74979200   -1.92976000
 H                 -0.14075900    5.51204900   -0.28220300
 H                  0.26008400    5.89116500   -2.57965400
 H                 -0.02016800    3.18216700    0.10164600
 H                 -0.58225000    2.13373800   -3.49964100
 H                  1.08938300    3.81221400   -3.64193400
 H                 -1.11682500    4.93064300   -3.09105100
 H                 -1.78355600    5.44861300   -0.89722700
 H                 -2.21974400    2.86882400   -1.97597900
 C                  2.36775800   -4.98782100   -0.97516200
 C                  3.65848800   -4.49614800   -1.18248000
 C                  3.87799200   -3.11974200   -1.22412600
 C                  2.81672800   -2.22127600   -1.04550000
 C                  1.51786600   -2.71439700   -0.83436100
 C                  1.30937400   -4.09757300   -0.80827800
 H                  2.18959500   -6.05987600   -0.94697800
 H                  4.49174500   -5.18060900   -1.31999900
 H                  4.87779500   -2.73500700   -1.40791300
 H                  0.29141100   -4.43988300   -0.65464000
 C                  0.34339300   -1.76808600   -0.61541100
 C                  3.14278200   -0.75058400   -1.20419200
 O                  3.24592000   -0.23860000   -2.29528400
 O                 -0.80493800   -2.27426100   -0.57720600
 O                  0.65003500   -0.54553900   -0.48166400
 H                  2.21213500    3.59723200    4.48933100
81
U2_TS2’
 C                 -2.65496800   -2.25437400    2.00969800
 C                 -2.17031500   -3.34719300    2.72679400
 C                 -3.05291300   -4.31694100    3.21001600
 C                 -4.42183200   -4.18936800    2.97242000
 C                 -4.90491100   -3.09434100    2.25331400
 C                 -4.02846400   -2.11932100    1.76749900
 H                 -1.97893900   -1.49715900    1.62328900
 H                 -1.10374100   -3.44143700    2.90980200
 H                 -5.11300700   -4.94025000    3.34597500
 H                 -5.97170900   -2.99538600    2.06654200
 C                 -4.53735900   -0.93165100    0.99176700
 H                 -5.60148600   -0.76279100    1.19827600
 H                 -3.98522400   -0.03460600    1.27242900
 O                 -4.37949200   -1.18834300   -0.41983600
 N                  3.20628400    1.48543700   -0.32833500
 H                  2.59246000    1.15052400   -1.08622300
 C                  4.02344300    0.54336100    0.22767000
 O                  4.78265300    0.74152000    1.18351100
 N                  3.90311400   -0.68286700   -0.43383300
 H                  3.16202300   -0.71656500   -1.13930300
 C                  2.95265200    2.79420000    0.26635700
 C                  2.29974700    2.72872100    1.65930800
 C                  4.22424200    3.68511600    0.28788000
 C                  1.80869500    4.12762300    2.10046700
 H                  1.44891900    2.04342100    1.62058500
 C                  4.14366100    4.80004200    1.35516200
 H                  5.08677500    3.04608100    0.48751400
 C                  2.69874300    5.27438900    1.55928300
 H                  0.77752500    4.26789200    1.75729500
 H                  4.79356400    5.63891600    1.07503800
 H                  2.30542300    5.62958700    0.59684900
 H                  3.02955000    2.32195100    2.36654800
 H                  1.78076700    4.16957400    3.19691700
 H                  2.66335000    6.13693700    2.23703700
 H                  4.52875000    4.42150500    2.31127100
 H                  4.36321400    4.12391700   -0.70860100
 H                  2.21580400    3.25539300   -0.40180800
 C                  4.62485600   -1.85210900   -0.22231200
 C                  4.32100500   -2.95688700   -1.04594000
 C                  5.63249800   -1.99805400    0.75247500
 C                  4.99529200   -4.16421800   -0.89784700
 H                  3.55180100   -2.84763200   -1.80641100
 C                  6.29861100   -3.21562200    0.88284000
 H                  5.86468600   -1.15370600    1.38611100
 C                  5.99360000   -4.30845600    0.06895300
 H                  4.73775800   -4.99795900   -1.54677100
 H                  7.07246900   -3.30754600    1.64193600
 H                  6.52077700   -5.25140900    0.18465200
 C                 -4.63856900    3.92058600   -0.02819500
 C                 -5.70386400    3.18958600   -0.55835200
 C                 -5.51084400    1.86343600   -0.94241200
 C                 -4.25837900    1.25106900   -0.79412900
 C                 -3.18268400    1.98681800   -0.26643400
 C                 -3.39023300    3.31904400    0.10910500
 H                 -4.78123800    4.95582800    0.27050500
 H                 -6.68072000    3.65039900   -0.67936400
 H                 -6.33333700    1.29702500   -1.37108200
 H                 -2.53471600    3.85693900    0.50365800
 C                 -1.78735200    1.39216300   -0.10148500
 C                 -4.14291200   -0.17211000   -1.29274400
 O                 -4.01585000   -0.43489400   -2.46693700
 O                 -0.87130200    2.13208700    0.28373100
 O                 -1.71179300    0.13917500   -0.40025800
 C                  0.16731900   -0.36268700   -0.99729200
 C                  0.38955000    0.32199300   -2.28415100
 C                 -0.33774300   -0.27296200   -3.49218700
 C                 -0.24559600   -1.80452700   -3.50639400
 C                 -0.78632100   -2.38908800   -2.19327300
 C                 -0.01350200   -1.85894600   -0.97419800
 H                  0.56770700    0.13590000   -0.12789900
 H                  0.22455800    1.41036500   -2.23385500
 H                 -1.39077600    0.03506500   -3.45864700
 H                 -0.80796000   -2.20962300   -4.35706400
 H                 -1.84374300   -2.12123500   -2.09203200
 H                  0.98316800   -2.31232900   -0.93061800
 O                  1.73020300   -0.06200500   -2.16461600
 H                 -0.52213200   -2.13505200   -0.04682000
 H                 -0.73141400   -3.48540600   -2.20593200
 H                  0.80443200   -2.09298500   -3.63881900
 H                  0.10656500    0.14911800   -4.40303900
 H                 -2.67396300   -5.16730900    3.77050300
81
U2_INT3’
 C                 -6.64777200    0.56076600    1.60709400
 C                 -7.48547100    0.23541900    2.67487200
 C                 -7.30504000   -0.96506000    3.36237900
 C                 -6.28204100   -1.83398000    2.97687700
 C                 -5.43950900   -1.50528700    1.91527300
 C                 -5.61602300   -0.30170100    1.22128200
 H                 -6.79757000    1.49368900    1.06850200
 H                 -8.28239900    0.91565900    2.96260600
 H                 -6.13677300   -2.77170700    3.50579300
 H                 -4.64850000   -2.18187500    1.61044500
 C                 -4.67963100    0.09935300    0.10659800
 H                 -5.16560500    0.81872200   -0.56121200
 H                 -3.77746000    0.56670700    0.51509800
 O                 -4.29532600   -1.08177100   -0.61754200
 N                  3.38238100    0.94605900    1.09902100
 H                  2.57929000    0.29053800    1.22951700
 C                  4.48607300    0.38846300    0.51394200
 O                  5.50936100    1.01813800    0.20403300
 N                  4.30332600   -0.97861500    0.32229400
 H                  3.32905000   -1.30559800    0.55916100
 C                  3.19252400    2.38025500    1.23490300
 C                  4.21748600    3.05561600    2.16581500
 C                  3.13768800    3.11314700   -0.13572300
 C                  3.79985500    4.50871800    2.49675900
 H                  4.31525400    2.46646600    3.08425800
 C                  3.46111800    4.62086600   -0.01918100
 H                  3.85966800    2.63696000   -0.80350300
 C                  3.02195300    5.18274600    1.33936400
 H                  3.18141200    4.52669800    3.40386100
 H                  2.98503400    5.17584200   -0.83750200
 H                  1.94507500    5.00463600    1.46091600
 H                  5.19253100    3.02722400    1.67214100
 H                  4.69695300    5.09733100    2.72936400
 H                  3.15632400    6.27161200    1.37655600
 H                  4.54233200    4.77821600   -0.13180900
 H                  2.13963700    2.96585500   -0.56378300
 H                  2.20798000    2.48283100    1.71048600
 C                  5.21651000   -1.90059500   -0.16071000
 C                  4.79402500   -3.24704200   -0.24094800
 C                  6.53119000   -1.58942200   -0.57132900
 C                  5.64706200   -4.23766200   -0.71401000
 H                  3.78549500   -3.49310900    0.08001000
 C                  7.37135800   -2.59814000   -1.03986700
 H                  6.85739500   -0.56022100   -0.51422700
 C                  6.94837500   -3.92683400   -1.11965400
 H                  7.61494000   -4.70171500   -1.48908700
 H                  5.29023800   -5.26422700   -0.76430100
 H                  8.38046500   -2.33405600   -1.35084100
 C                 -3.14871800    2.75301300   -3.83696100
 C                 -4.11344300    1.81391000   -4.20510900
 C                 -4.21744500    0.61648900   -3.50089100
 C                 -3.37537300    0.34295100   -2.41334100
 C                 -2.39402300    1.28485500   -2.04860000
 C                 -2.29696600    2.48224200   -2.77142900
 H                 -3.05498000    3.68687600   -4.38349000
 H                 -4.77790500    2.00672400   -5.04263000
 H                 -4.95402200   -0.12523800   -3.79480000
 H                 -1.52695400    3.18329600   -2.46919800
 C                 -1.39801000    1.10474200   -0.93246900
 C                 -3.57913400   -1.00880800   -1.76888200
 O                 -3.25193700   -2.03231200   -2.31927300
 O                 -0.62533100    1.99255700   -0.61498600
 O                 -1.48564500   -0.09409000   -0.35538100
 C                 -0.47475000   -0.44010400    0.68405900
 C                  0.79467300   -1.07675500    0.04772300
 C                  0.41709700   -2.43261900   -0.60137100
 C                 -0.17332400   -3.38604100    0.44539600
 C                 -1.43117300   -2.77765600    1.08703600
 C                 -1.13799800   -1.38737000    1.67689900
 H                 -0.19181000    0.49926500    1.16029900
 H                  1.11487400   -0.39055600   -0.77130900
 H                 -0.30398600   -2.28205800   -1.41795800
 H                 -0.41364300   -4.35995800   -0.00113800
 H                 -2.22294600   -2.70315600    0.33093400
 H                 -0.40915000   -1.48624700    2.48811000
 O                  1.71753300   -1.21205900    1.05327800
 H                 -2.04633200   -0.93302500    2.09540600
 H                 -1.81381800   -3.43440800    1.88105700
 H                  0.58705200   -3.54902700    1.21783400
 H                  1.32528300   -2.86208000   -1.04157100
 H                 -7.95846500   -1.22353100    4.19100200
40
U1
 N                 -1.15859500   -0.46116400   -1.12403100
 H                 -0.99979100   -1.18883200   -1.80684500
 C                 -0.10350300   -0.21541000   -0.26288600
 O                 -0.23029700    0.31797400    0.83752100
 N                  1.12491300   -0.63349900   -0.75708700
 H                  1.19987800   -0.70564200   -1.76421100
 C                 -2.56214800   -0.27747600   -0.72350800
 C                 -2.99235400   -1.13780000    0.47810000
 C                 -2.89089500    1.22010800   -0.49089600
 C                 -4.52579300   -1.08289100    0.67681000
 H                 -2.66674000   -2.17375500    0.32663600
 C                 -4.10118200    1.41304200    0.44906400
 H                 -2.01422600    1.70845900   -0.06196900
 C                 -5.12850800    0.28710200    0.27696000
 H                 -5.00856200   -1.87661400    0.09356900
 H                 -4.56203600    2.39019300    0.26578500
 H                 -5.45339200    0.26155100   -0.77210500
 H                 -2.46835200   -0.77092100    1.36459800
 H                 -4.75312100   -1.29627300    1.72759300
 H                 -6.02939800    0.48890900    0.86712900
 H                 -3.75814000    1.42690600    1.49119200
 H                 -3.08541700    1.68993600   -1.46257400
 H                 -3.13621500   -0.62026800   -1.59401000
 C                  2.35477700   -0.25299500   -0.06481200
 C                  2.83362400    1.17178500   -0.44326400
 C                  3.46707200   -1.27891200   -0.31356400
 C                  4.34077400    1.38899500   -0.16332300
 H                  2.62964500    1.34091600   -1.50890300
 C                  4.68572200   -1.00931300    0.60412000
 H                  3.08081300   -2.29107500   -0.15627800
 C                  4.83031300    0.48525400    0.97577700
 H                  4.92423000    1.16453800   -1.06601700
 H                  5.59593500   -1.35688700    0.10177000
 H                  5.87284600    0.70969300    1.22719600
 H                  3.77249100   -1.22246700   -1.36853500
 H                  2.22341700    1.89476200    0.10782400
 H                  4.53352300    2.44220500    0.06838900
 H                  4.24534500    0.70303400    1.87852300
 H                  4.59603700   -1.60314200    1.52094000
 H                  2.09199000   -0.26531300    0.99649000
58
U1_TS1
 Cl                -5.30752200   -1.51349300   -0.40426200
 N                  1.64426800   -0.47662600   -0.21892400
 H                  0.70527200   -0.85845000   -0.07771200
 C                  1.71927700    0.88636200   -0.38164800
 O                  2.78578900    1.52358800   -0.40116500
 N                  0.48777300    1.47459900   -0.55944900
 H                 -0.32563700    0.87367200   -0.35878400
 C                  2.79830800   -1.33421200    0.01157800
 C                  3.74714300   -1.37068900   -1.20899400
 C                  3.58594900   -1.03185500    1.32996000
 C                  5.06656700   -2.06695000   -0.84999500
 H                  3.24370500   -1.88333900   -2.03680900
 C                  4.94653300   -0.37101300    1.07341200
 H                  2.96725500   -0.39498700    1.96881500
 C                  5.86384200   -1.26653900    0.21179200
 H                  4.84062000   -3.07129900   -0.46359800
 H                  5.44072900   -0.13512600    2.02484300
 H                  6.42149700   -1.96518300    0.84999700
 H                  3.93545900   -0.34248200   -1.53149500
 H                  5.67763400   -2.22188500   -1.74759100
 H                  6.61635100   -0.63863600   -0.28204800
 H                  4.75682800    0.57698900    0.56332700
 H                  3.73723200   -1.97300600    1.87820100
 H                  2.36999300   -2.33847200    0.11792500
 C                  0.33302100    2.91595400   -0.48176300
 C                  0.19951600    3.43027500    0.98059200
 C                 -0.89586200    3.33409700   -1.33006700
 C                 -1.25954400    3.39162700    1.44852300
 H                  0.84587500    2.82334800    1.62168200
 C                 -1.55705200    4.60911300   -0.79173000
 H                 -0.60072800    3.45015200   -2.37882700
 C                 -2.12520800    4.38240800    0.62969200
 H                 -1.63672100    2.36888700    1.32290800
 H                 -2.35383800    4.94325200   -1.46691300
 H                 -3.15066700    3.99989000    0.55958800
 H                 -1.63429700    2.52203000   -1.31154400
 H                  0.57657900    4.46114300    1.04400800
 H                 -1.33764700    3.61495200    2.51924000
 H                 -2.19127800    5.34614100    1.15123600
 H                 -0.81520500    5.41910000   -0.77272200
 H                  1.24498000    3.34644300   -0.90524500
 C                 -3.05135100   -1.05024600    0.42748000
 C                 -2.18639100   -1.21024900   -0.74997100
 C                 -1.92298800   -2.64586500   -1.23273800
 C                 -2.31616300   -3.71915100   -0.19858400
 C                 -2.06832700   -3.24536300    1.24022600
 C                 -2.95753600   -2.03347300    1.57130300
 H                 -3.41608300   -0.05520300    0.63054600
 H                 -2.46158700   -0.56001000   -1.59374600
 H                 -2.46961700   -2.82382400   -2.16579000
 H                 -3.38435100   -3.93710300   -0.31129200
 H                 -2.27878000   -4.05432300    1.95191900
 H                 -2.58107400   -1.51189300    2.45987100
 O                 -1.20368100   -0.67126400    0.09790900
 H                 -3.97624200   -2.36051500    1.79527100
 H                 -1.01648000   -2.96560000    1.36042900
 H                 -1.77005000   -4.65122200   -0.39598100
 H                 -0.85140700   -2.70384300   -1.46699100
58
U1_INT1
 Cl                -4.70525700   -2.24632000   -0.17027000
 N                  1.52538400   -0.47165700   -0.13629500
 H                  0.68443800   -0.96549300   -0.49633100
 C                  1.41603500    0.89644100   -0.09673300
 O                  2.36740600    1.66986000    0.12748100
 N                  0.13195000    1.34502100   -0.30656900
 H                 -0.53657000    0.63037900   -0.65285300
 C                  2.80282100   -1.16711600   -0.10184000
 C                  3.72063200   -0.81121300   -1.29759700
 C                  3.56771900   -1.02313900    1.25454800
 C                  5.13346000   -1.37156500   -1.08556000
 H                  3.27571400   -1.20620000   -2.21845500
 C                  4.81856800   -0.14218000    1.14584800
 H                  2.87845900   -0.61436500    1.99828300
 C                  5.83374200   -0.70799300    0.12856200
 H                  5.05983200   -2.45655500   -0.92198800
 H                  5.29579900   -0.03427600    2.12891100
 H                  6.49105400   -1.44170900    0.61509800
 H                  3.75542700    0.27810000   -1.39535100
 H                  5.74102100   -1.24605500   -1.99061900
 H                  6.48742900    0.10405300   -0.21552400
 H                  4.48591700    0.85209200    0.83632600
 H                  3.85824800   -2.02286700    1.60954800
 H                  2.53506500   -2.22602400   -0.20689500
 C                 -0.11161500    2.76140400   -0.51237100
 C                 -0.14435800    3.55322100    0.82633400
 C                 -1.43744900    2.93120700   -1.29281400
 C                 -1.55776900    3.59775000    1.41423800
 H                  0.57165500    3.09076600    1.50904000
 C                 -2.09697900    4.28384400   -0.99727300
 H                 -1.25772300    2.80291900   -2.36583400
 C                 -2.51676300    4.38683400    0.48927400
 H                 -1.91522500    2.56690300    1.52941200
 H                 -2.96646200    4.43963800   -1.64744600
 H                 -3.53952800    4.00827100    0.61183800
 H                 -2.12819300    2.12839100   -1.00406100
 H                  0.20888700    4.57969300    0.65042700
 H                 -1.55664400    4.03480600    2.42041300
 H                 -2.54348200    5.44355700    0.78666000
 H                 -1.38833900    5.08741000   -1.23980400
 H                  0.71343800    3.17821600   -1.10655400
 C                 -3.03495600   -1.30040600   -0.10926200
 C                 -2.02172600   -1.87420200   -1.11727400
 C                 -1.65107000   -3.34426400   -0.74298400
 C                 -1.68555700   -3.63230400    0.77574400
 C                 -1.43465600   -2.36550600    1.60573400
 C                 -2.49944400   -1.27997200    1.33235300
 H                 -3.34935200   -0.30827500   -0.43178500
 H                 -2.52769200   -1.91045700   -2.11137200
 H                 -2.31169200   -4.05275000   -1.25938200
 H                 -2.66708500   -4.04133300    1.04695100
 H                 -1.42529800   -2.60764300    2.67712500
 H                 -2.05533300   -0.29455800    1.50653500
 O                 -0.95581000   -1.02442500   -1.08420600
 H                 -3.34213300   -1.37687700    2.02463800
 H                 -0.45199500   -1.95948400    1.35254600
 H                 -0.94747300   -4.40293900    1.03715200
 H                 -0.64070400   -3.49197700   -1.14176100
73
U1_TS2
 Cl                -2.67465900    3.00891100    2.55122100
 N                  1.51173800   -1.00389600    0.43454900
 H                  0.50251900   -0.81453400    0.44438000
 C                  2.29537100   -0.07351300   -0.19682800
 O                  3.50609700   -0.22330600   -0.42586600
 N                  1.62444900    1.09161200   -0.52548000
 H                  0.60435000    1.02734700   -0.50090200
 C                  1.97685500   -2.34985000    0.76295300
 C                  2.40627300   -3.16491700   -0.47973600
 C                  3.08018000   -2.37555900    1.87047500
 C                  3.10286000   -4.46329100   -0.04999600
 H                  1.52403100   -3.37135000   -1.09235900
 C                  4.45837300   -2.77716900    1.32991700
 H                  3.12918800   -1.38908000    2.34022500
 C                  4.43585300   -4.18298100    0.69152600
 H                  2.42459200   -5.02547400    0.60820500
 H                  5.20702200   -2.74125100    2.13244900
 H                  4.59560800   -4.95092300    1.46099900
 H                  3.08722500   -2.55419300   -1.07982800
 H                  3.27878300   -5.10987700   -0.91827500
 H                  5.27867700   -4.27248300   -0.00609200
 H                  4.74644800   -2.02952200    0.58616200
 H                  2.78011400   -3.08316900    2.65705700
 H                  1.08925300   -2.84180700    1.17874700
 C                  2.24323800    2.03380300   -1.45426200
 C                  3.36770700    2.86769000   -0.77548900
 C                  1.14740100    2.94794600   -2.04316700
 C                  2.84155500    4.20422700   -0.24267200
 H                  3.82043100    2.26066800    0.01039800
 C                  1.74744800    4.26079400   -2.55956200
 H                  0.58929000    2.41516500   -2.81707700
 C                  2.33413900    5.10046900   -1.39736000
 H                  2.02328900    4.00342000    0.46004800
 H                  0.99242400    4.84046900   -3.10346100
 H                  1.57179500    5.79206100   -1.01651600
 H                  0.41305500    3.17981500   -1.26047300
 H                  4.16063000    3.06082700   -1.51165400
 H                  3.61417400    4.72880400    0.33305600
 H                  3.15395800    5.72588000   -1.77494700
 H                  2.53677200    4.03062300   -3.28820600
 H                  2.71050300    1.46700000   -2.27151200
 C                 -1.36894500    1.98428200    1.63801800
 C                 -2.00748300    0.68188200    1.11365100
 C                 -2.37323400   -0.29012100    2.28532900
 C                 -1.62183800   -0.02408700    3.60601800
 C                 -0.18828700    0.45701200    3.35141800
 C                 -0.14351500    1.77148700    2.53609200
 H                 -1.13408200    2.62918900    0.79200800
 H                 -2.95671100    0.98214300    0.63060200
 H                 -3.45365100   -0.26740300    2.47411100
 H                 -2.15716600    0.73305000    4.19078400
 H                  0.34348100    0.59476800    4.30124000
 H                  0.73297700    1.75903800    1.88043100
 O                 -1.14009400    0.11189700    0.19658200
 H                 -0.03465200    2.63873600    3.19462300
 H                  0.35460500   -0.31685100    2.79936900
 H                 -1.60755900   -0.93635000    4.21737700
 H                 -2.13409000   -1.29117800    1.91100700
 C                 -5.34285000   -1.03937900   -0.86827400
 C                 -5.09622200   -2.41735700   -0.79791700
 C                 -3.82796800   -2.93241200   -1.08829600
 C                 -2.83320700   -2.02667800   -1.43118300
 C                 -3.07110400   -0.65748000   -1.48346900
 C                 -4.33286300   -0.13619400   -1.22176500
 H                 -6.33934600   -0.66657500   -0.64705300
 H                 -5.90282100   -3.09085900   -0.52192400
 H                 -3.62070900   -3.99742100   -1.05505900
 H                 -4.52206700    0.92902300   -1.29651600
 C                 -1.81543300    0.01575700   -1.90400400
 C                 -1.42159800   -2.25369200   -1.82695500
 O                 -0.82181800   -3.30232500   -1.90683000
 O                 -1.65274600    1.11087100   -2.38408500
 O                 -0.87177300   -1.04429100   -2.15010600
73
U1_INT2
 Cl                 1.84881100   -4.06743200    1.32044000
 N                 -1.97642700   -0.74225800   -0.70457900
 H                 -1.00816300   -0.41835900   -0.79966500
 C                 -2.83334400   -0.01880900    0.08508200
 O                 -4.01137000   -0.35089500    0.30573500
 N                 -2.26257900    1.10589900    0.63702500
 H                 -1.38142000    1.45328500    0.23352400
 C                 -2.33016700   -2.00868300   -1.33330000
 C                 -2.61808500   -3.12675700   -0.30313300
 C                 -3.48166100   -1.90087600   -2.38633900
 C                 -3.22014100   -4.35809500   -0.99357000
 H                 -1.68713500   -3.38678300    0.21361600
 C                 -4.78988500   -2.54590700   -1.91128400
 H                 -3.64199900   -0.84490800   -2.62107000
 C                 -4.61107800   -4.04903100   -1.60505400
 H                 -2.53221900   -4.68680900   -1.78556300
 H                 -5.57708200   -2.40874500   -2.66443800
 H                 -4.74583300   -4.64171600   -2.52016000
 H                 -3.31037900   -2.73581600    0.44863600
 H                 -3.29045900   -5.19777300   -0.29143900
 H                 -5.40240900   -4.37071000   -0.91564600
 H                 -5.10648300   -2.01180700   -1.01171000
 H                 -3.15690200   -2.38442600   -3.31899700
 H                 -1.42315000   -2.29598500   -1.87834500
 C                 -3.08584000    2.09067600    1.31902100
 C                 -3.81382500    3.05722900    0.34009900
 C                 -2.18734400    2.87856300    2.30709700
 C                 -2.93621500    4.26826400    0.00162300
 H                 -4.09293400    2.49513500   -0.55587800
 C                 -2.72366400    4.29362100    2.55862100
 H                 -2.08945200    2.31887400    3.24442300
 C                 -2.69564000    5.13750200    1.26117900
 H                 -1.97780700    3.90597600   -0.38849400
 H                 -2.14330300    4.79166300    3.34523800
 H                 -1.72702600    5.64517900    1.17309500
 H                 -1.17880200    2.95059200    1.88190000
 H                 -4.75373100    3.40194100    0.79577900
 H                 -3.38905900    4.87320300   -0.79387200
 H                 -3.45396200    5.92932500    1.32733700
 H                 -3.75286900    4.22737900    2.93772200
 H                 -3.85180200    1.53382400    1.86668400
 C                  1.86943700   -2.25527800    0.88988200
 C                  3.34331200   -1.85801500    0.74730500
 C                  4.11338800   -1.85771400    2.07992500
 C                  3.22621800   -1.58525500    3.31637000
 C                  2.01351800   -0.71901000    2.95382100
 C                  1.09933500   -1.41953800    1.92748100
 H                  1.38221500   -2.21111100   -0.08151100
 H                  3.82751700   -2.49899700    0.00932300
 H                  4.62289200   -2.82007000    2.19155900
 H                  2.87411200   -2.53764300    3.73042100
 H                  1.43378900   -0.47537500    3.85137500
 H                  0.52506900   -0.67613000    1.36929500
 O                  3.35671000   -0.50152400    0.23154200
 H                  0.37924900   -2.06746100    2.43518600
 H                  2.36331800    0.23106000    2.53577700
 H                  3.82472400   -1.10535300    4.10001000
 H                  4.89238400   -1.09314700    1.98990600
 C                  3.62097500    3.79142500   -2.20848000
 C                  4.70677000    2.93919900   -2.42049700
 C                  4.60518200    1.59312700   -2.07193900
 C                  3.42521400    1.09286700   -1.50844300
 C                  2.31995300    1.93856700   -1.31811800
 C                  2.44047700    3.28857100   -1.66410800
 H                  3.69254000    4.84274700   -2.47665500
 H                  5.62821800    3.31876300   -2.85453600
 H                  5.44221700    0.91927400   -2.23140000
 H                  1.57467100    3.92029800   -1.49638300
 C                  0.97027600    1.40918100   -0.83450800
 C                  3.42130600   -0.35720400   -1.12044400
 O                  3.62431100   -1.27243500   -1.89054300
 O                  0.80526500    0.15867800   -0.92482000
 O                  0.14556900    2.26614400   -0.42433300
90
U1_TS3
 Cl                -4.75068400   -3.56978700   -1.44329300
 N                  4.79547500   -0.31307100   -0.69524700
 H                  4.06586200    0.26309700   -1.12375500
 C                  4.35434800   -1.27618700    0.18565800
 O                  5.11444700   -1.93114700    0.91787400
 N                  2.99311700   -1.45840700    0.14636600
 H                  2.46750500   -0.78849800   -0.42763100
 C                  6.17100400    0.16648300   -0.73244000
 C                  6.61556000    0.83889100    0.58876400
 C                  7.20225400   -0.91569900   -1.18997800
 C                  8.12618400    1.10903100    0.57810600
 H                  6.05228500    1.77005800    0.72395300
 C                  8.12663500   -1.37872800   -0.05706300
 H                  6.65276000   -1.76605000   -1.60217500
 C                  8.94183200   -0.20934000    0.53670600
 H                  8.36673500    1.72093400   -0.30335800
 H                  8.80568400   -2.16211000   -0.41790200
 H                  9.85904600   -0.05097000   -0.04648900
 H                  6.35321700    0.17801100    1.42034300
 H                  8.41726900    1.71022100    1.44810300
 H                  9.26833300   -0.47825000    1.54934700
 H                  7.49464300   -1.82952000    0.71238300
 H                  7.81035400   -0.50500700   -2.00906000
 H                  6.16193800    0.94697200   -1.50350500
 C                  2.30918800   -2.32636200    1.09066500
 C                  1.33100700   -3.31532200    0.38775400
 C                  1.57511800   -1.51123900    2.18362300
 C                 -0.13644800   -2.87649000    0.49654700
 H                  1.63409900   -3.42255600   -0.65897500
 C                  0.54188300   -2.37467500    2.91913400
 H                  2.31575200   -1.09322100    2.87505300
 C                 -0.60321800   -2.80766900    1.96912400
 H                 -0.26552900   -1.89044200    0.03611900
 H                  0.13284300   -1.83632200    3.78206600
 H                 -1.43832600   -2.10324900    2.04454600
 H                  1.06358900   -0.65773500    1.71953300
 H                  1.43640700   -4.30911700    0.84512600
 H                 -0.78029400   -3.56058500   -0.07008300
 H                 -0.98900200   -3.78503500    2.28697300
 H                  1.05060500   -3.26031800    3.32600000
 H                  3.10675300   -2.90272000    1.56739500
 C                 -4.18340600   -1.85752400   -0.99188200
 C                 -5.32923700   -1.20603300   -0.20948700
 C                 -6.57336600   -0.92042300   -1.06887400
 C                 -6.26065400   -0.69203100   -2.56559400
 C                 -4.85667600   -0.10580900   -2.76109200
 C                 -3.75886500   -1.05427800   -2.23269100
 H                 -3.33595400   -2.03147800   -0.33239200
 H                 -5.57533900   -1.81860300    0.65919000
 H                 -7.27523000   -1.75272700   -0.95814100
 H                 -6.32876700   -1.64524600   -3.10258200
 H                 -4.67646600    0.10905100   -3.82065600
 H                 -2.87974200   -0.47691600   -1.93377700
 O                 -4.83664600    0.07272200    0.27472200
 H                 -3.44385400   -1.75424100   -3.01195500
 H                 -4.79193200    0.84960100   -2.22917800
 H                 -7.01838500   -0.03113100   -3.00284900
 H                 -7.05544800   -0.03686100   -0.63735800
 C                 -3.23460700    4.06404300    2.73703200
 C                 -4.26712700    3.34772600    3.34515700
 C                 -4.55044800    2.04978700    2.92254800
 C                 -3.81293900    1.46261800    1.88798100
 C                 -2.75881400    2.17093200    1.28792200
 C                 -2.48680900    3.47354500    1.72018200
 H                 -3.00598900    5.07534300    3.06323500
 H                 -4.84847600    3.79469200    4.14718500
 H                 -5.34812200    1.48219400    3.39307900
 H                 -1.66810700    3.99859400    1.24082900
 C                 -1.86633700    1.51205900    0.24548700
 C                 -4.20961100    0.07081700    1.48117200
 O                 -4.14140200   -0.89827200    2.20747500
 O                 -1.95715500    0.27299300    0.10831400
 O                 -1.08303200    2.30618700   -0.37891700
 C                  0.43298800    1.35759100   -1.35859200
 C                  1.65461600    1.74756300   -0.63724600
 C                  2.12081700    3.19232300   -0.83093400
 C                  2.00329100    3.63255200   -2.29687300
 C                  0.57448000    3.41820900   -2.81872500
 C                  0.14950300    1.94489000   -2.71792900
 H                 -0.00454300    0.40487700   -1.10254000
 H                  1.65008600    1.48765800    0.43560600
 H                  1.51107100    3.84534800   -0.19114800
 H                  2.29176400    4.68664100   -2.40180000
 H                 -0.12262100    4.02163800   -2.22477800
 H                  0.69273800    1.34389700   -3.45506500
 O                  2.27180000    0.80938800   -1.47017300
 H                 -0.91849100    1.83467300   -2.92739200
 H                  0.48912100    3.75611500   -3.85983800
 H                  2.70445700    3.04016300   -2.89654700
 H                  3.16022600    3.27336300   -0.48632500
90
U1_INT3
 Cl                -6.39647200    3.28100500    0.74765800
 N                  4.94692800   -0.45178900    0.10628600
 H                  3.99520000   -0.59182300    0.48859700
 C                  5.04431800    0.59891500   -0.77648300
 O                  6.11925500    1.08904200   -1.16857300
 N                  3.80887200    1.02543100   -1.21127800
 H                  3.01771700    0.65961000   -0.63315200
 C                  6.08766300   -1.05896500    0.77091200
 C                  7.02620700   -1.77393000   -0.22974700
 C                  6.89538000   -0.09965600    1.70973400
 C                  8.34587000   -2.16963200    0.44580900
 H                  6.51176800   -2.65305900   -0.63521900
 C                  8.25311900    0.30481000    1.12099700
 H                  6.28590600    0.78671300    1.90893000
 C                  9.15889600   -0.92334100    0.88069500
 H                  8.11963000   -2.78896500    1.32604500
 H                  8.76022700    1.01956400    1.78260500
 H                  9.72882500   -1.16024200    1.78961700
 H                  7.21673900   -1.09558500   -1.06659100
 H                  8.94713600   -2.80237200   -0.21904900
 H                  9.90194500   -0.67636400    0.11145300
 H                  8.05562300    0.81888300    0.17665900
 H                  7.05306800   -0.59591600    2.67885100
 H                  5.64821100   -1.83407900    1.41194300
 C                  3.65960400    2.33361800   -1.82272700
 C                  3.58488300    3.47381700   -0.76789000
 C                  2.38721200    2.32353600   -2.71357000
 C                  2.16027000    3.61415500   -0.21845000
 H                  4.30300300    3.25401500    0.02803400
 C                  1.68485900    3.68685400   -2.74168600
 H                  2.64183800    1.98761400   -3.72549600
 C                  1.18727600    4.08314300   -1.33186400
 H                  1.84907900    2.63838300    0.17565000
 H                  0.84435400    3.67223300   -3.44654700
 H                  0.19536700    3.64730500   -1.15921300
 H                  1.68784300    1.57850700   -2.31389900
 H                  3.90291700    4.42387700   -1.22225000
 H                  2.13068600    4.31171100    0.62771100
 H                  1.05544200    5.17248300   -1.28880000
 H                  2.38316400    4.44695200   -3.11807300
 H                  4.54976500    2.50012300   -2.43689800
 C                 -5.23773400    1.85601500    0.47909700
 C                 -6.10438400    0.59131900    0.45842500
 C                 -6.70456300    0.22892200    1.82832200
 C                 -5.88667700    0.75143500    3.03049600
 C                 -4.39365300    0.83770600    2.69284900
 C                 -4.12160900    1.82532200    1.53809100
 H                 -4.83546900    2.03984800   -0.51552500
 H                 -6.87956400    0.69669700   -0.30160000
 H                 -7.72658600    0.61713600    1.87509400
 H                 -6.24908400    1.74571200    3.31599200
 H                 -3.81723900    1.13962000    3.57389200
 H                 -3.20054500    1.54193300    1.02218200
 O                 -5.24566500   -0.51573100    0.05228800
 H                 -3.97926700    2.83888900    1.92317200
 H                 -4.03342700   -0.15745800    2.40919500
 H                 -6.04894500    0.09812200    3.89531400
 H                 -6.77782200   -0.86320200    1.85947100
 C                 -3.08955200   -4.41149400   -2.18177800
 C                 -4.40862100   -4.19514800   -2.58094400
 C                 -5.03105000   -2.98376600   -2.28576600
 C                 -4.35144400   -1.98434100   -1.58062400
 C                 -3.01241700   -2.19033100   -1.19920300
 C                 -2.39684800   -3.41170400   -1.50232200
 H                 -2.59426700   -5.35031100   -2.41178500
 H                 -4.95150700   -4.96355500   -3.12388800
 H                 -6.05455000   -2.80007900   -2.59641000
 H                 -1.36266000   -3.55339600   -1.21181500
 C                 -2.21057500   -1.07751800   -0.58475900
 C                 -5.14506600   -0.74469600   -1.27882400
 O                 -5.74163600   -0.11306800   -2.12580200
 O                 -2.52804900    0.09687000   -0.70727300
 O                 -1.13661300   -1.53516000    0.04705000
 C                 -0.12407400   -0.58084000    0.56847200
 C                  1.29308500   -1.13402300    0.25213500
 C                  1.49170100   -2.47987200    1.00397500
 C                  1.32758100   -2.28207400    2.51660600
 C                 -0.06103700   -1.71143500    2.84832500
 C                 -0.32943700   -0.41193300    2.07137200
 H                 -0.27201900    0.36338300    0.04316200
 H                  1.29967100   -1.36656700   -0.84199500
 H                  0.77630100   -3.23613300    0.64472600
 H                  1.48953500   -3.22377900    3.05897900
 H                 -0.83210900   -2.45252400    2.59416300
 H                  0.39743800    0.34991200    2.37104400
 O                  2.19962300   -0.18641500    0.63445900
 H                 -1.33496100   -0.02631400    2.28179300
 H                 -0.15340300   -1.52193400    3.92632300
 H                  2.09564800   -1.57259500    2.84465400
 H                  2.49839200   -2.84905800    0.77248500
28
U3
 N                 -1.15109100   -0.73792200   -0.00011000
 H                 -1.03917800   -1.74097300   -0.00012500
 C                  0.00000500    0.03829600   -0.00002400
 N                  1.15110600   -0.73796500   -0.00004300
 H                  1.03919200   -1.74101900    0.00005800
 C                  2.49471100   -0.30888700   -0.00001500
 C                  3.48045600   -1.30955500    0.00009000
 C                  2.88431000    1.03943700   -0.00010200
 C                  4.83082400   -0.97379700    0.00011300
 H                  3.18482300   -2.35695100    0.00015400
 C                  4.24246600    1.35744400   -0.00007700
 H                  2.12904900    1.81138300   -0.00017700
 C                  5.22309300    0.36546100    0.00003000
 H                  6.27571000    0.63027400    0.00004900
 H                  5.57578300   -1.76413800    0.00019500
 C                 -2.49470900   -0.30885200   -0.00003100
 C                 -3.48043400   -1.30954400   -0.00005900
 C                 -2.88434400    1.03946000    0.00004400
 C                 -4.83080900   -0.97382200   -0.00001200
 H                 -3.18477600   -2.35693600   -0.00012300
 C                 -4.24251000    1.35743300    0.00008800
 H                 -2.12910000    1.81142800    0.00007300
 C                 -5.22311100    0.36542800    0.00006100
 H                 -5.57575100   -1.76418500   -0.00003500
 O                  0.00003200    1.26152200    0.00003500
 H                  4.53194000    2.40447500   -0.00014300
 H                 -4.53200700    2.40445800    0.00014700
 H                 -6.27573300    0.63021400    0.00009800
46
U3_TS1
 Cl                -5.13435200   -1.20173200   -0.38720000
 N                  1.78427200   -0.21013900    0.03311200
 H                  0.84375300   -0.62353300    0.09122800
 C                  1.82376400    1.17732500   -0.00241600
 O                  2.85933300    1.84147300   -0.06964100
 N                  0.54643400    1.70472700    0.04702800
 H                 -0.21883900    1.00725800    0.10764200
 C                 -2.80731200   -0.92553800    0.50095300
 C                 -1.99215900   -0.99025700   -0.71471100
 C                 -1.77779200   -2.36756400   -1.35555500
 C                 -2.23155800   -3.53481900   -0.45750300
 C                 -1.95884000   -3.25721600    1.02726500
 C                 -2.77575400   -2.04596500    1.51002000
 H                 -3.16380700    0.04480500    0.80936100
 H                 -2.24248600   -0.23161600   -1.46749400
 H                 -2.31981500   -2.41042700   -2.30654500
 H                 -3.31035700   -3.67376800   -0.58974700
 H                 -2.21836400   -4.13355700    1.63452500
 H                 -2.37673300   -1.66173800    2.45693600
 O                 -0.99307400   -0.58354900    0.20094000
 H                 -3.81460100   -2.33511200    1.68796900
 H                 -0.89175700   -3.06043500    1.18010800
 H                 -1.73907300   -4.46401100   -0.77244200
 H                 -0.70738600   -2.44667600   -1.58900100
 C                  0.17925600    3.05160800    0.03786100
 C                 -1.19982500    3.33715000    0.09605200
 C                  1.08835000    4.12517300   -0.02543400
 C                 -1.65611800    4.65069000    0.09128200
 H                 -1.90771500    2.51423400    0.14394600
 C                  0.61160500    5.43575900   -0.02889100
 H                  2.14650600    3.91169300   -0.07087800
 C                 -0.75425100    5.71591100    0.02891200
 H                 -2.72558700    4.83945400    0.13550600
 H                  1.32919300    6.25164600   -0.07843500
 H                 -1.11034200    6.74228400    0.02462100
 C                  2.86061900   -1.09751200    0.00695800
 C                  2.55868700   -2.47333200    0.06710000
 C                  4.21145100   -0.70748200   -0.07624600
 C                  3.57084400   -3.42678000    0.04435300
 H                  1.51900700   -2.78245100    0.13222700
 C                  5.21195600   -1.67853000   -0.09711200
 H                  4.44829300    0.34560100   -0.12218400
 C                  4.91063900   -3.03994400   -0.03802800
 H                  3.30718700   -4.48040700    0.09186300
 H                  6.24893400   -1.35690100   -0.16162200
 H                  5.70158100   -3.78445500   -0.05570800
46
U3_INT1
 Cl                 3.83137600    2.51449300   -1.28882800
 N                 -1.77457800   -0.31625400    0.05858300
 H                 -0.99539200    0.37126700    0.22816900
 C                 -1.34552800   -1.63026400   -0.05066900
 O                 -2.08238700   -2.59962000   -0.25795500
 N                  0.02743700   -1.69013800    0.11292400
 H                  0.47941600   -0.74532600    0.29047000
 C                  2.70654900    1.71281400    0.01322800
 C                  1.26391500    1.57153100   -0.50813300
 C                  0.65069700    2.97410800   -0.79054700
 C                  1.11756200    4.06570500    0.20257800
 C                  1.58138800    3.45779800    1.53358200
 C                  2.77755200    2.50298500    1.33396400
 H                  3.16141000    0.72805500    0.11512900
 H                  1.30374000    1.02593600   -1.47547200
 H                  0.88391200    3.29053400   -1.81439400
 H                  1.94905300    4.63074200   -0.23759000
 H                  1.85584300    4.24876200    2.24455400
 H                  2.79751100    1.77693300    2.15302200
 O                  0.59780500    0.88207900    0.48604700
 H                  3.72456900    3.05134100    1.37066600
 H                  0.75566500    2.88394600    1.96145600
 H                  0.31247000    4.79061200    0.38083000
 H                 -0.43570200    2.84376900   -0.73675500
 C                  0.82744800   -2.82548800    0.11472400
 C                  0.37091000   -4.13165300   -0.16093600
 C                  2.19595500   -2.64513600    0.41185900
 C                  1.26601500   -5.20035100   -0.13899400
 H                 -0.67649600   -4.27838500   -0.38317400
 C                  3.07355200   -3.72319500    0.42668500
 H                  2.55024500   -1.64314300    0.63669800
 C                  2.61920000   -5.01588000    0.15084500
 H                  0.89170100   -6.19892900   -0.35520400
 H                  4.12221100   -3.55015400    0.65751500
 H                  3.30489800   -5.85881700    0.16245500
 C                 -3.07931300    0.15642200    0.00414900
 C                 -3.27842800    1.52774900    0.27574500
 C                 -4.20595600   -0.63379300   -0.30620200
 C                 -4.55009100    2.08823500    0.23058100
 H                 -2.41667800    2.13817000    0.53022800
 C                 -5.47315000   -0.05373200   -0.34283800
 H                 -4.06121500   -1.68565000   -0.50785100
 C                 -5.66454600    1.30404200   -0.07977800
 H                 -4.66997300    3.14808200    0.44352200
 H                 -6.32779200   -0.68229800   -0.58458900
 H                 -6.65853500    1.74185000   -0.11394100
61
U3_TS2
 C                 -1.60563700    2.34025600   -1.12790300
 C                 -0.35730800    2.48593100   -0.23774000
 C                  0.83579300    3.12979800   -1.01258400
 C                  0.72540100    3.06464000   -2.55022500
 C                  0.06815500    1.75782000   -3.00878300
 C                 -1.36546600    1.59571300   -2.45017800
 H                 -2.40572700    1.87398400   -0.55390000
 H                 -0.63281700    3.14674100    0.59814900
 H                  0.95906300    4.17481800   -0.70408100
 H                  0.13663500    3.91317300   -2.91655700
 H                  0.04375200    1.70367300   -4.10384300
 H                 -1.56812800    0.53610000   -2.26556800
 O                 -0.04681500    1.22683000    0.29399000
 H                 -2.10872700    1.92868700   -3.18045100
 H                  0.68575500    0.91718700   -2.67529300
 H                  1.72266300    3.15965900   -2.99888600
 H                  1.73194900    2.59369700   -0.68281700
 N                  0.58397700   -1.27520700   -0.91178500
 H                  0.57789600   -0.32232700   -0.51950500
 C                 -0.62027300   -1.96391900   -0.83913100
 N                 -1.57358100   -1.21554400   -0.17080600
 H                 -1.24912100   -0.32044100    0.21167300
 C                 -2.88631900   -1.58855200    0.14191500
 C                 -3.57119600   -0.79421100    1.08157400
 C                 -3.55498900   -2.67560500   -0.44898200
 C                 -4.89515700   -1.07094500    1.40678600
 H                 -3.04099100    0.01588500    1.57325200
 C                 -4.87989500   -2.94076900   -0.10378000
 H                 -3.02448200   -3.29681000   -1.15634300
 C                 -5.56449600   -2.14543700    0.81605400
 H                 -6.59759500   -2.36205900    1.07380300
 H                 -5.40209200   -0.44494500    2.13661100
 C                  1.78644400   -1.71971800   -1.46674200
 C                  2.90167500   -0.86578200   -1.34655200
 C                  1.94758600   -2.95047300   -2.13170600
 C                  4.13409000   -1.22593200   -1.88141900
 H                  2.78982000    0.07630600   -0.81793100
 C                  3.19210200   -3.29449600   -2.65811100
 H                  1.09724100   -3.61090200   -2.22050800
 C                  4.29351400   -2.44481400   -2.54470400
 H                  4.97652900   -0.54739100   -1.77262200
 O                 -0.81465400   -3.08209200   -1.31367600
 H                 -5.38260900   -3.78565900   -0.56897800
 H                  3.29635900   -4.24956200   -3.16794200
 H                  5.25653700   -2.72662500   -2.96138900
 Cl                -2.30898000    4.04765500   -1.47350400
 C                  4.14919300   -0.07177900    2.51736200
 C                  4.01317700    1.29720100    2.23659700
 C                  2.75378500    1.88990700    2.10891300
 C                  1.63635000    1.07489000    2.25724800
 C                  1.77371000   -0.27425700    2.55772200
 C                  3.02163600   -0.87663000    2.68864100
 H                  5.14202900   -0.50382500    2.60573600
 H                  4.90608300    1.90621900    2.11994800
 H                  2.64307800    2.94900100    1.89978700
 H                  3.10095500   -1.93457900    2.91773000
 C                  0.41592400   -0.85346700    2.73871000
 C                  0.17710700    1.41820900    2.21432900
 O                 -0.34057500    2.46073700    2.56610900
 O                  0.11920000   -1.98959800    3.03370700
 O                 -0.49510500    0.14032500    2.54659300
61
U3_INT2
 Cl                 2.82815600   -2.90722800    2.38759500
 N                 -2.98197900    0.43477800   -0.08150300
 H                 -2.15523500    0.97337200   -0.39668000
 C                 -3.01990600   -0.91878200   -0.37156700
 N                 -1.81061200   -1.36042100   -0.88049900
 H                 -1.01311300   -0.70437700   -0.86535000
 C                  2.22721600   -1.36964300    1.53032600
 C                  3.43998300   -0.44159300    1.39898800
 C                  3.94255400    0.10121900    2.74892300
 C                  2.84309000    0.20166600    3.83128900
 C                  1.46133000    0.43377200    3.20683800
 C                  1.04655500   -0.72691100    2.27672900
 H                  1.92159200   -1.72769900    0.54943200
 H                  4.23504100   -0.95063000    0.85195000
 H                  4.75687400   -0.53833200    3.10332900
 H                  2.82125800   -0.72488400    4.41655200
 H                  0.70493200    0.56369000    3.98890300
 H                  0.36094200   -0.35762000    1.50961600
 O                  3.01756700    0.70032400    0.60636000
 H                  0.52059700   -1.50528900    2.83654700
 H                  1.48222600    1.36492900    2.63038800
 H                  3.08956400    1.00884400    4.53131800
 H                  4.37512100    1.08694800    2.54744400
 C                  2.23436400    4.34684800   -2.63945200
 C                  3.54844500    3.87901000   -2.57665600
 C                  3.81697500    2.65364900   -1.96858400
 C                  2.78029300    1.89183800   -1.41609700
 C                  1.45349600    2.34518100   -1.49963000
 C                  1.19997600    3.57948500   -2.10755500
 H                  2.01682100    5.30147300   -3.11183400
 H                  4.36154600    4.46345600   -2.99922300
 H                  4.83520600    2.27904800   -1.91548500
 H                  0.16632600    3.90511000   -2.15344100
 C                  0.27863300    1.49293700   -1.03648400
 C                  3.17547200    0.60901500   -0.74046400
 O                  3.72551200   -0.31730000   -1.29795400
 O                  0.52566700    0.27019400   -0.81608300
 O                 -0.83929200    2.06220200   -0.95048500
 C                 -3.99054400    1.20346400    0.50476300
 C                 -3.73150900    2.58316300    0.65173100
 C                 -5.22183700    0.69476900    0.96213800
 C                 -4.67409800    3.42176100    1.23635300
 H                 -2.78243300    2.97445200    0.29749200
 C                 -6.15212900    1.55407400    1.54690100
 H                 -5.42716300   -0.35937900    0.84495900
 C                 -5.89569500    2.91794400    1.69193300
 H                 -4.44916600    4.48110200    1.33697700
 H                 -7.09719200    1.14156300    1.89372300
 H                 -6.63072500    3.57521200    2.14880900
 C                 -1.50571400   -2.63662600   -1.36544800
 C                 -2.40587700   -3.71896200   -1.38582100
 C                 -0.20197100   -2.82812900   -1.87061600
 C                 -1.99601500   -4.94979100   -1.89876000
 H                 -3.40370400   -3.57627100   -0.99715700
 C                  0.18668700   -4.06535400   -2.37321700
 H                  0.49107900   -1.99166000   -1.86538700
 C                 -0.70571900   -5.14053900   -2.39409500
 H                 -2.70553600   -5.77447600   -1.90540800
 H                  1.19807500   -4.18605400   -2.75319100
 H                 -0.39985200   -6.10639100   -2.78705800
 O                 -4.00544700   -1.63973600   -0.19772600
78
U3_TS3
 Cl                 3.97771900    3.49824700   -2.12076200
 N                 -4.78528600    0.50275400   -0.06678500
 H                 -4.12518800   -0.23565500   -0.34489800
 C                 -4.21138700    1.61345900    0.54237800
 N                 -2.83545700    1.49347900    0.57097500
 H                 -2.46810900    0.64722800    0.11163800
 C                  3.63022700    1.79835800   -1.45603000
 C                  4.91281800    1.32810200   -0.76056300
 C                  6.07929500    1.08052800   -1.73317700
 C                  5.63099200    0.68397200   -3.15879400
 C                  4.28087300   -0.04431800   -3.14019700
 C                  3.15548800    0.84163700   -2.56232400
 H                  2.84510100    1.96395300   -0.72126400
 H                  5.18755000    2.03761400    0.02158800
 H                  6.69889200    1.98147900   -1.77525300
 H                  5.54370600    1.58433500   -3.77767900
 H                  4.00916400   -0.36972000   -4.15099000
 H                  2.38398700    0.21326400   -2.10914800
 O                  4.61182100    0.05744700   -0.12194800
 H                  2.67932800    1.42949300   -3.35228200
 H                  4.37295400   -0.94971800   -2.53044000
 H                  6.39998100    0.05650700   -3.62476100
 H                  6.69424100    0.29047800   -1.28936900
 C                  3.74529500   -3.83250600    2.82145900
 C                  4.77786500   -2.97493200    3.20560900
 C                  4.86187100   -1.69947000    2.64883400
 C                  3.92331400   -1.27514400    1.70137100
 C                  2.87151100   -2.12693300    1.32667100
 C                  2.79912900   -3.40433100    1.89245500
 H                  3.67233300   -4.82699600    3.25394100
 H                  5.51405400   -3.29470500    3.93824300
 H                  5.65838400   -1.02380800    2.94718500
 H                  1.97553400   -4.04018100    1.58709000
 C                  1.78054400   -1.64580900    0.38179700
 C                  4.10450300    0.10816300    1.13776900
 O                  3.99117800    1.12965700    1.78220100
 O                  1.77193600   -0.42881700    0.08929600
 O                  0.95439900   -2.53842700   -0.00696200
 C                 -0.76141200   -1.70609300   -0.82896700
 C                 -1.77518400   -1.86565300    0.22240900
 C                 -2.31540900   -3.27743400    0.44551100
 C                 -2.52962900   -4.02683900   -0.87730000
 C                 -1.24875900   -4.02009200   -1.72456700
 C                 -0.79287000   -2.58922500   -2.04889800
 H                 -0.24016600   -0.76261600   -0.87427800
 H                 -1.51763100   -1.39209500    1.18340300
 H                 -1.59696000   -3.82293200    1.07240300
 H                 -2.84897500   -5.05787000   -0.67865500
 H                 -0.44567900   -4.52237700   -1.17218500
 H                 -1.47455900   -2.12865000   -2.77252300
 O                 -2.53327300   -1.06021100   -0.64461300
 H                  0.20541200   -2.59238500   -2.49543000
 H                 -1.40016600   -4.57917400   -2.65688600
 H                 -3.33859900   -3.53973000   -1.43503200
 H                 -3.25531000   -3.20927300    1.00820300
 C                 -6.13300000    0.26917100   -0.33139800
 C                 -6.45614700   -0.93828600   -0.98446300
 C                 -7.17684500    1.15208000    0.00799000
 C                 -7.77626000   -1.25355000   -1.28691500
 H                 -5.65283300   -1.62025700   -1.25094900
 C                 -8.49388000    0.81853000   -0.30560700
 H                 -6.93363500    2.07733500    0.51034500
 C                 -8.81170200   -0.37766700   -0.95095700
 H                 -7.99540600   -2.19181600   -1.79085800
 H                 -9.28585500    1.51341300   -0.03556700
 H                 -9.84320600   -0.62332900   -1.18745200
 C                 -1.90853000    2.34321200    1.19328200
 C                 -2.24614500    3.57517200    1.78224700
 C                 -0.56518400    1.92102000    1.22308800
 C                 -1.25173200    4.34690700    2.38448900
 H                 -3.27581000    3.90236700    1.76229700
 C                  0.41384800    2.70261200    1.82951000
 H                 -0.27417700    0.97500800    0.77610600
 C                  0.07789600    3.92527800    2.41668600
 H                 -1.53027500    5.29676200    2.83577000
 H                  1.43792400    2.33943400    1.84773500
 H                  0.84078900    4.53635000    2.89097800
 O                 -4.85121000    2.56471800    0.99230300
78
U3_INT3
 Cl                 6.44964300    2.47067500   -1.89200500
 N                 -5.08446300   -0.07973600   -0.31880100
 H                 -4.13797100   -0.39818600   -0.65276000
 C                 -5.09302200    1.21481300    0.17955700
 O                 -6.08742200    1.79206000    0.63021300
 N                 -3.82424400    1.75932600    0.09192200
 H                 -3.10412200    1.10354000   -0.32479400
 C                  5.15531200    1.38712900   -1.12153300
 C                  5.89898400    0.20088900   -0.49655500
 C                  6.51327700   -0.75934400   -1.53021100
 C                  5.79356400   -0.75453900   -2.89729900
 C                  4.30331200   -0.43015600   -2.74085400
 C                  4.07994300    0.97521800   -2.14211200
 H                  4.73732900    2.01193500   -0.33429900
 H                  6.65184000    0.57335500    0.19936700
 H                  7.56813600   -0.50048200   -1.66283400
 H                  6.25741500   -0.00899300   -3.55327100
 H                  3.79141900   -0.50066400   -3.70657400
 H                  3.11894800    1.00345200   -1.62192200
 O                  4.92820500   -0.56148500    0.28174500
 H                  4.04324800    1.72998800   -2.93258200
 H                  3.84192200   -1.17837600   -2.08676500
 H                  5.92662100   -1.72714600   -3.38440100
 H                  6.48510500   -1.75932700   -1.08494400
 C                  2.39332200   -2.95812800    3.84275800
 C                  3.70685100   -2.64788400    4.19489300
 C                  4.42572100   -1.72274400    3.44038800
 C                  3.84944800   -1.10952200    2.32242600
 C                  2.51595100   -1.40217500    1.98001000
 C                  1.80249800   -2.33232700    2.74725400
 H                  1.82301700   -3.67344200    4.42796900
 H                  4.17073200   -3.11951000    5.05642500
 H                  5.44567800   -1.46707200    3.70872300
 H                  0.77331800   -2.54009200    2.48011000
 C                  1.82149200   -0.64277700    0.88557200
 C                  4.74410300   -0.16912800    1.56463000
 O                  5.34204400    0.74709000    2.08898100
 O                  2.22299100    0.43854300    0.48302000
 O                  0.72861300   -1.27243800    0.46442900
 C                 -0.17802200   -0.59654400   -0.49374500
 C                 -1.63421100   -1.00669800   -0.15017600
 C                 -1.79310900   -2.53636200   -0.35660000
 C                 -1.46161100   -2.92571500   -1.80363900
 C                 -0.03054300   -2.50263700   -2.17321600
 C                  0.19095200   -1.00273800   -1.91827700
 H                 -0.05086800    0.47768200   -0.34904600
 H                 -1.77175000   -0.80159900    0.93778500
 H                 -1.14035400   -3.08676000    0.33749100
 H                 -1.58969300   -4.00543800   -1.95918800
 H                  0.68807200   -3.08242100   -1.57697400
 H                 -0.47486900   -0.41882700   -2.56219300
 O                 -2.47228200   -0.28539200   -0.96632200
 H                  1.22360900   -0.71151700   -2.14378600
 H                  0.18005700   -2.73240900   -3.22614700
 H                 -2.16913100   -2.40927900   -2.46232900
 H                 -2.82660700   -2.80942000   -0.11221700
 C                 -6.16011900   -0.95093400   -0.43162400
 C                 -5.92187100   -2.18999400   -1.06590100
 C                 -7.46089300   -0.68456000    0.04543900
 C                 -6.93914500   -3.12690000   -1.21067200
 H                 -4.92616200   -2.39729800   -1.44723200
 C                 -8.46782500   -1.63574100   -0.11202900
 H                 -7.65196600    0.26438700    0.52597900
 C                 -8.22612500   -2.86174600   -0.73487100
 H                 -6.72276700   -4.07213900   -1.70337500
 H                 -9.46329100   -1.40838800    0.26380000
 H                 -9.02142000   -3.59335900   -0.84908400
 C                 -3.42847200    3.04281000    0.44988500
 C                 -2.08891000    3.39782700    0.18137900
 C                 -4.26495000    4.00083600    1.05954500
 C                 -1.60191800    4.65668000    0.51442600
 H                 -1.44355700    2.66759400   -0.29868400
 C                 -3.75891100    5.25903700    1.38365900
 H                 -5.29314900    3.73755300    1.26313700
 C                 -2.43198600    5.60379600    1.12057000
 H                 -0.56419100    4.89806600    0.29706600
 H                 -4.42163700    5.98274500    1.85374100
 H                 -2.05166100    6.58777100    1.38106600
28
U4
 N                 -0.45602700   -1.45871000   -0.00022100
 H                 -0.34341100   -2.46164700   -0.00086400
 C                  0.69277100   -0.67558500    0.00003600
 N                  1.84791700   -1.44371000    0.00001400
 H                  1.74577400   -2.44781200    0.00031200
 C                  3.18604300   -1.00174100    0.00009400
 C                  4.18344300   -1.99047700    0.00037300
 C                  3.55013700    0.35292500   -0.00014100
 C                  5.52700700   -1.63227100    0.00042200
 H                  3.90399900   -3.04132600    0.00055100
 C                  4.90544700    0.67506700   -0.00008700
 H                  2.79287300    1.12185400   -0.00032900
 C                  5.90916200   -0.29088300    0.00019100
 H                  6.95292200   -0.00082800    0.00022800
 H                  6.28700600   -2.40743500    0.00064100
 C                 -1.79523700   -1.02824200   -0.00016500
 C                 -2.78932900   -2.01978300   -0.00032300
 C                 -2.17469500    0.32018900    0.00003600
 C                 -4.13280500   -1.67223500   -0.00029300
 H                 -2.51239900   -3.07091400   -0.00046000
 C                 -3.52873700    0.65729300    0.00008600
 H                 -1.42299000    1.09488300    0.00014800
 C                 -4.51974600   -0.33120600   -0.00008300
 H                 -4.89561700   -2.44240500   -0.00041800
 O                  0.68215100    0.54629400    0.00025300
 Cl                -6.22282600    0.06074100   -0.00003600
 Cl                -3.94775600    2.35397100    0.00034200
 Cl                 5.35944400    2.37493000   -0.00038100
46
U4_TS1
 Cl                 4.24164300    4.64484300   -0.35879200
 N                 -0.78741200   -0.17709100    0.05962700
 H                 -0.27136700    0.71443900    0.10338400
 C                 -0.00073100   -1.32365900    0.03167900
 O                 -0.44889200   -2.46841500   -0.02115200
 N                  1.34031600   -0.99492000    0.07008700
 H                  1.54551300    0.02253700    0.12178100
 C                  2.45935000    3.06571300    0.51684800
 C                  1.80873200    2.64949200   -0.72485300
 C                  0.84541300    3.63291300   -1.39833100
 C                  0.52446900    4.86258700   -0.52751300
 C                  0.41654500    4.50056200    0.96004600
 C                  1.76518700    3.98338600    1.48961000
 H                  3.31682200    2.50155300    0.84825000
 H                  2.47553800    2.16975000   -1.45117000
 H                  1.27805700    3.96433100   -2.34824400
 H                  1.33489200    5.59005700   -0.64715700
 H                  0.11002600    5.37577800    1.54598700
 H                  1.63387000    3.45888400    2.44418700
 O                  1.21538600    1.74327600    0.19435800
 H                  2.44827700    4.81783700    1.66690600
 H                 -0.35156000    3.73138600    1.10341800
 H                 -0.40074600    5.33823000   -0.87731900
 H                 -0.06884600    3.07275900   -1.63815400
 C                  2.42874100   -1.86537400    0.05814300
 C                  3.71273800   -1.28532400    0.09174100
 C                  2.31330000   -3.26814400    0.01518000
 C                  4.84939100   -2.08366700    0.08287700
 H                  3.80562600   -0.20396600    0.12300400
 C                  3.47590100   -4.03156700    0.00790100
 H                  1.33603200   -3.72607800   -0.01176900
 C                  4.75211400   -3.47660300    0.04083500
 H                  5.82888200   -1.61486400    0.10768700
 H                  5.63237600   -4.10836200    0.03293200
 C                 -2.17470000   -0.10263100    0.04362500
 C                 -2.75538500    1.18091100    0.08961900
 C                 -3.02381400   -1.22242200   -0.01621700
 C                 -4.13295800    1.33850200    0.07623800
 H                 -2.11382700    2.05541300    0.13648600
 C                 -4.40610000   -1.04724000   -0.02823200
 H                 -2.59558800   -2.21311400   -0.05192700
 C                 -4.97750000    0.22797800    0.01733900
 H                 -4.56794600    2.33125500    0.11203600
 Cl                -5.41450000   -2.48457700   -0.10309300
 Cl                -6.71621300    0.47793800    0.00329100
 Cl                 3.32068900   -5.79615100   -0.04571100
46
U4_INT1
 Cl                 3.58443500   -4.21650300    1.37755400
 N                 -0.81009500    0.14994600   -0.16073400
 H                 -0.27182900   -0.75801300   -0.28544700
 C                  0.00345000    1.27189200   -0.08151400
 O                 -0.40022400    2.42673000    0.07826100
 N                  1.32780100    0.89551000   -0.21445200
 H                  1.46046800   -0.15349700   -0.35541800
 C                  2.77785500   -3.16073000    0.03358300
 C                  1.45588400   -2.54752500    0.53315100
 C                  0.42883800   -3.66894900    0.86140800
 C                  0.52276600   -4.89215600   -0.08240400
 C                  1.15416200   -4.51934400   -1.43080700
 C                  2.59138200   -3.98450600   -1.25514500
 H                  3.52021500   -2.37502200   -0.10483600
 H                  1.66851300   -2.00385600    1.47776900
 H                  0.55113400   -4.00014900    1.89937400
 H                  1.13166700   -5.67308200    0.39009200
 H                  1.16347900   -5.38589400   -2.10501800
 H                  2.83847100   -3.33521400   -2.10115900
 O                  1.03824700   -1.71690200   -0.49287000
 H                  3.31610300   -4.80503300   -1.26101800
 H                  0.55177700   -3.73387200   -1.89416600
 H                 -0.47121100   -5.33021100   -0.24050000
 H                 -0.56066100   -3.20353100    0.79206200
 C                  2.43834600    1.72440200   -0.22518600
 C                  2.39064200    3.11876100   -0.01183300
 C                  3.69159000    1.11941200   -0.46372900
 C                  3.57836000    3.83994200   -0.04096400
 H                  1.43940900    3.59785600    0.16608900
 C                  4.85490600    1.87707800   -0.48255200
 H                  3.72801000    0.04876600   -0.63883400
 C                  4.82236000    3.25816700   -0.27043800
 H                  5.80745300    1.38723600   -0.66654400
 H                  5.72391700    3.85912700   -0.28328600
 C                 -2.19120000    0.11585500   -0.13060000
 C                 -2.81534800   -1.13148300   -0.35127100
 C                 -3.01057200    1.23789600    0.10754300
 C                 -4.19596500   -1.25287000   -0.32668400
 H                 -2.19727300   -2.00081700   -0.55091800
 C                 -4.39606400    1.09892000    0.12525400
 H                 -2.55121200    2.20177400    0.27114300
 C                 -5.00667500   -0.14063600   -0.08791200
 H                 -4.66171000   -2.21751900   -0.49746900
 Cl                 3.50453300    5.59351900    0.22910400
 Cl                -5.36317700    2.53866400    0.42829700
 Cl                -6.75421000   -0.34512900   -0.06955200
61
U4_TS2
 C                  0.26301300   -2.57271600   -2.09930000
 C                 -0.86832900   -2.81042400   -1.08291600
 C                 -2.26591900   -2.89416100   -1.77157200
 C                 -2.32486800   -2.31259900   -3.19919200
 C                 -1.43965600   -1.06825700   -3.33283000
 C                  0.04780700   -1.37052600   -3.03158800
 H                  1.21119600   -2.49289200   -1.56827600
 H                 -0.65979300   -3.76688100   -0.58315600
 H                 -2.60711400   -3.93576600   -1.79145200
 H                 -1.99853200   -3.06843600   -3.92206500
 H                 -1.53076800   -0.63804300   -4.33709000
 H                  0.50748700   -0.50116600   -2.55080000
 O                 -0.80198500   -1.80170800   -0.10410700
 H                  0.60650800   -1.53992800   -3.95644200
 H                 -1.80327200   -0.30232500   -2.63932300
 H                 -3.36240100   -2.06302700   -3.45525900
 H                 -2.95732000   -2.34798700   -1.12105800
 N                 -0.99813500    1.02207600   -0.29529500
 H                 -1.15548300    0.00458900   -0.22940900
 C                  0.32528700    1.43434900   -0.23548100
 N                  1.16721900    0.35402400   -0.02254800
 H                  0.70722400   -0.55320300    0.11263700
 C                  2.54739000    0.38866100    0.17773800
 C                  3.15601400   -0.76820500    0.70002200
 C                  3.35068300    1.49456800   -0.14453500
 C                  4.53095900   -0.82040200    0.87551200
 H                  2.53610400   -1.60579000    1.00201600
 C                  4.72975100    1.42776900    0.04451800
 H                  2.89447100    2.39587500   -0.52600700
 C                  5.33539500    0.27292000    0.54747800
 H                  4.99315400   -1.71269300    1.28290800
 C                 -2.12902500    1.82525200   -0.44177800
 C                 -3.38390400    1.18882700   -0.35860600
 C                 -2.08021900    3.21406800   -0.66922700
 C                 -4.55642200    1.91883600   -0.50830500
 H                 -3.42425400    0.12243600   -0.16125300
 C                 -3.27723800    3.90775800   -0.81032200
 H                 -1.12561300    3.71484600   -0.72730600
 C                 -4.52584000    3.29595700   -0.73872100
 H                 -5.51311000    1.40868300   -0.43902500
 O                  0.70321900    2.59649300   -0.36213700
 H                 -5.43462800    3.87454500   -0.85488900
 Cl                 0.50139200   -4.13169000   -3.11057300
 C                 -4.16845600   -0.59838700    3.31367900
 C                 -4.44531800   -1.74871100    2.55785200
 C                 -3.42180900   -2.47690000    1.94426800
 C                 -2.11746900   -2.01795800    2.09683600
 C                 -1.84488800   -0.89198700    2.86293900
 C                 -2.85426700   -0.15860100    3.48053300
 H                 -4.98579100   -0.05200200    3.77577700
 H                 -5.47540400   -2.07980700    2.45309500
 H                 -3.62994400   -3.37264300    1.36789800
 H                 -2.61339800    0.72014300    4.07037200
 C                 -0.37083000   -0.69513500    2.90529500
 C                 -0.82683800   -2.60110100    1.59350400
 O                 -0.56028500   -3.78522300    1.49766300
 O                  0.25106300    0.16998400    3.48220900
 O                  0.20925700   -1.68830600    2.18216400
 Cl                 5.68711200    2.84020300   -0.38026400
 Cl                -3.20685500    5.65463400   -1.09881000
 Cl                 7.07228700    0.15752600    0.78975800
61
U4_INT2
 Cl                -3.97729900    1.56704600    3.05226600
 N                  2.06924500   -0.03141400   -0.48466400
 H                  1.32318600   -0.68432700   -0.79916900
 C                  1.80014200    1.32875400   -0.50215500
 N                  0.46738100    1.57297800   -0.77655800
 H                 -0.17716400    0.76258100   -0.81129000
 C                 -3.18913300    0.34177700    1.89967600
 C                 -4.22354400   -0.76295700    1.65893100
 C                 -4.51011700   -1.61378900    2.90894700
 C                 -3.32554200   -1.68793200    3.89985000
 C                 -1.98000400   -1.54492800    3.17709400
 C                 -1.85524600   -0.18573400    2.45448400
 H                 -3.03428500    0.91330100    0.98692100
 H                 -5.13807900   -0.32895200    1.25190900
 H                 -5.39318200   -1.20989400    3.41352500
 H                 -3.42029800   -0.88800400    4.64311500
 H                 -1.15169400   -1.65994000    3.88508000
 H                 -1.18149700   -0.28330200    1.59911500
 O                 -3.66786900   -1.65124400    0.65131400
 H                 -1.42947900    0.57070800    3.11962500
 H                 -1.88232800   -2.35193900    2.44289600
 H                 -3.36668500   -2.63456900    4.45130400
 H                 -4.77622700   -2.61424100    2.55178600
 C                 -2.51716400   -4.49527800   -3.22215700
 C                 -3.88265100   -4.31702000   -2.99231300
 C                 -4.31516100   -3.28154500   -2.16512200
 C                 -3.39072500   -2.42270300   -1.55900100
 C                 -2.01725400   -2.58205100   -1.80689400
 C                 -1.59754900   -3.62847800   -2.63525000
 H                 -2.17233700   -5.30023700   -3.86597000
 H                 -4.60938100   -4.97955800   -3.45479200
 H                 -5.37535000   -3.13342900   -1.98115600
 H                 -0.53136200   -3.72835600   -2.80728500
 C                 -0.98580100   -1.59548900   -1.28157400
 C                 -3.95010800   -1.36689300   -0.64681900
 O                 -4.69544000   -0.47843500   -1.00181000
 O                 -1.43325800   -0.50244800   -0.82300600
 O                  0.22533600   -1.92416900   -1.38098000
 C                  3.28373900   -0.64053400   -0.18931300
 C                  3.33171100   -2.04830300   -0.28061600
 C                  4.44629900    0.04986600    0.19958800
 C                  4.50078600   -2.73492800    0.00807100
 H                  2.43858300   -2.58526500   -0.58359200
 C                  5.61170700   -0.65817200    0.48745000
 H                  4.42835900    1.12749300    0.26588600
 C                  5.65588100   -2.05173900    0.39675300
 H                  4.52868600   -3.81681000   -0.06520600
 C                 -0.14737500    2.81292100   -0.95876600
 C                  0.51921600    4.04795300   -0.84408300
 C                 -1.52091300    2.80022200   -1.28269900
 C                 -0.20580800    5.21627300   -1.05401200
 H                  1.56925200    4.07044900   -0.59480600
 C                 -2.20669600    3.99240700   -1.47830900
 H                 -2.02970200    1.84635700   -1.38275100
 C                 -1.56126300    5.22701100   -1.36848600
 H                 -3.26458100    3.96145900   -1.72356800
 H                 -2.08877900    6.16137600   -1.52013900
 O                  2.64332700    2.20379400   -0.29862600
 Cl                 7.03328500    0.26057400    0.96921700
 Cl                 7.11295000   -2.97104500    0.75252800
 Cl                 0.64263300    6.76824200   -0.90975700
78
U4_TS3
 Cl                 4.62965000    2.66529300   -3.10731300
 N                 -3.76982100    0.02232100   -0.09709200
 H                 -3.09364200   -0.74960000   -0.20230800
 C                 -3.21662400    1.26037100    0.22040000
 N                 -1.83905600    1.18013100    0.24571000
 H                 -1.45814700    0.25741700   -0.01250800
 C                  4.42680300    1.16943300   -2.02703200
 C                  5.73671400    1.00629300   -1.24786800
 C                  6.93240500    0.62191300   -2.13675300
 C                  6.53787500   -0.16135900   -3.41004800
 C                  5.25746200   -0.97781500   -3.19221000
 C                  4.05142900   -0.07717800   -2.84596200
 H                  3.62158400    1.44575800   -1.34962200
 H                  5.93916800    1.91175700   -0.67377800
 H                  7.47197200    1.53297000   -2.41263700
 H                  6.37860100    0.54103600   -4.23615900
 H                  5.02755500   -1.57179600   -4.08420600
 H                  3.33322100   -0.63467600   -2.23859500
 O                  5.53605800   -0.08248100   -0.30491400
 H                  3.53373100    0.24457000   -3.75417000
 H                  5.42235600   -1.68698500   -2.37376500
 H                  7.36464600   -0.81592800   -3.70992800
 H                  7.60804700    0.02734200   -1.51284200
 C                  4.94219400   -3.18406000    3.50793600
 C                  5.92327800   -2.19975700    3.64147300
 C                  5.91740500   -1.09561800    2.79006800
 C                  4.93902400   -0.97054500    1.79743400
 C                  3.93882100   -1.94829700    1.67181700
 C                  3.95664500   -3.05139400    2.53190100
 H                  4.94001400   -4.04576800    4.17025300
 H                  6.68944500   -2.28794900    4.40699900
 H                  6.67414300   -0.32297700    2.89162500
 H                  3.17130000   -3.78987000    2.41444900
 C                  2.80678300   -1.77689800    0.67087600
 C                  5.01936600    0.24103800    0.90865100
 O                  4.82461000    1.37917700    1.28182200
 O                  2.72552900   -0.67285400    0.08295000
 O                  2.02336600   -2.77534100    0.54211200
 C                  0.23689100   -2.22433400   -0.41052300
 C                 -0.72325700   -2.12751700    0.69519100
 C                 -1.22239700   -3.43969900    1.29506800
 C                 -1.45794800   -4.51254100    0.22229700
 C                 -0.20548500   -4.70288600   -0.64559400
 C                  0.19717100   -3.39912500   -1.35143100
 H                  0.74021800   -1.31947300   -0.71300300
 H                 -0.44487800   -1.41587400    1.48794700
 H                 -0.47105400   -3.79049200    2.01521400
 H                 -1.74100300   -5.46102900    0.69567600
 H                  0.62910600   -5.02477100   -0.01161100
 H                 -0.51678200   -3.16149800   -2.14816200
 O                 -1.52739000   -1.58249600   -0.32565200
 H                  1.18262700   -3.49775500   -1.81482000
 H                 -0.36927000   -5.49077700   -1.39159200
 H                 -2.29856900   -4.20566800   -0.41209100
 H                 -2.14493600   -3.24242000    1.85611100
 C                 -5.11041300   -0.28970800   -0.26810300
 C                 -5.42466400   -1.62123600   -0.60942400
 C                 -6.16217300    0.63344700   -0.12307400
 C                 -6.74062500   -2.01474800   -0.79745500
 H                 -4.62040100   -2.34118000   -0.72725300
 C                 -7.47916700    0.22226300   -0.31759200
 H                 -5.93800500    1.65652300    0.14090100
 C                 -7.78599100   -1.09963100   -0.65483400
 H                 -6.97072200   -3.04158900   -1.05997400
 C                 -0.92746800    2.17058400    0.63509500
 C                 -1.30630700    3.48868600    0.94762100
 C                  0.43012300    1.80600100    0.71716100
 C                 -0.31743800    4.38775000    1.33509700
 H                 -2.34371800    3.78143800    0.88873800
 C                  1.38840500    2.73381700    1.11071000
 H                  0.74977300    0.79601400    0.47945700
 C                  1.02819500    4.04629600    1.42750600
 H                  2.42680300    2.42236800    1.18080800
 H                  1.76614500    4.77734600    1.73622800
 O                 -3.87705900    2.27311400    0.44633500
 Cl                -8.75030600    1.42043400   -0.12320600
 Cl                -9.43757200   -1.64592800   -0.90421700
 Cl                -0.80414300    6.04797300    1.73018700
78
U4_INT3
 Cl                 7.56549800    1.66123400   -2.37281200
 N                 -3.96954500   -0.03011500   -0.41022000
 H                 -3.02181700   -0.45157000   -0.64745200
 C                 -3.92326000    1.33462200   -0.15967600
 O                 -4.89463200    2.02948200    0.14917600
 N                 -2.62678700    1.79140100   -0.31253100
 H                 -1.93715300    1.03118400   -0.58674200
 C                  6.24794800    0.79083500   -1.40070100
 C                  6.96468300   -0.24850300   -0.53074200
 C                  7.56537700   -1.41756200   -1.33049900
 C                  6.84852100   -1.69491700   -2.67086400
 C                  5.36469900   -1.31602300   -2.59780600
 C                  5.16932600    0.18982900   -2.31952600
 H                  5.83789300    1.57595100   -0.76793600
 H                  7.72071300    0.24935900    0.07774600
 H                  8.62444200   -1.20921700   -1.50976800
 H                  7.32814700   -1.11758600   -3.46953800
 H                  4.85366200   -1.58401600   -3.52878800
 H                  4.20601500    0.35065200   -1.82861400
 O                  5.97343700   -0.80975100    0.38196900
 H                  5.15472100    0.75566600   -3.25518700
 H                  4.88722300   -1.89571700   -1.79988300
 H                  6.96318900   -2.75203300   -2.93570400
 H                  7.52034600   -2.29809400   -0.68117500
 C                  3.36387300   -2.35954400    4.33475500
 C                  4.68778000   -2.02777300    4.62232100
 C                  5.43399000   -1.29497400    3.70129000
 C                  4.87458300   -0.89839200    2.48176100
 C                  3.53122800   -1.21048100    2.20009200
 C                  2.79019900   -1.94562900    3.13466400
 H                  2.77277000   -2.92526900    5.04875600
 H                  5.13877700   -2.33310500    5.56204500
 H                  6.46241500   -1.02418600    3.91725600
 H                  1.75397200   -2.16940800    2.91153100
 C                  2.86078100   -0.66287800    0.97367700
 C                  5.79598000   -0.15612200    1.55437300
 O                  6.41435100    0.83401200    1.88371700
 O                  3.29975400    0.29613100    0.35784900
 O                  1.73904800   -1.32055200    0.68604600
 C                  0.86577100   -0.81928900   -0.39754800
 C                 -0.60590700   -1.07235600    0.01797900
 C                 -0.84970600   -2.59907000    0.13074200
 C                 -0.54432100   -3.30157700   -1.19932900
 C                  0.90598700   -3.04143800   -1.63779500
 C                  1.20722200   -1.53534200   -1.70222800
 H                  1.04734000    0.25338900   -0.48431700
 H                 -0.72696400   -0.63851800    1.03744000
 H                 -0.22513900   -3.02561200    0.92938000
 H                 -0.72951800   -4.38124800   -1.12308300
 H                  1.59425400   -3.51956700   -0.92698600
 H                  0.57395200   -1.06608900   -2.46236000
 O                 -1.41237400   -0.48730500   -0.93426100
 H                  2.25352200   -1.35318200   -1.97391500
 H                  1.10055000   -3.49843700   -2.61679800
 H                 -1.22492500   -2.90213500   -1.96016200
 H                 -1.89500500   -2.76027600    0.42105800
 C                 -5.08655500   -0.84352200   -0.39758500
 C                 -4.91225000   -2.19365900   -0.77344600
 C                 -6.37940100   -0.41592600   -0.03257500
 C                 -5.98039700   -3.07723400   -0.77734600
 H                 -3.92545500   -2.53502700   -1.06870400
 C                 -7.44183700   -1.31607600   -0.04464200
 H                 -6.53358400    0.61465300    0.25199800
 C                 -7.26024700   -2.65260600   -0.41290900
 H                 -5.83143900   -4.11151700   -1.06848900
 C                 -2.17172100    3.09439400   -0.17502100
 C                 -0.80737800    3.33193400   -0.44799100
 C                 -2.98232900    4.17949000    0.21997800
 C                 -0.26957500    4.60617700   -0.32489400
 H                 -0.18470800    2.49995500   -0.76184500
 C                 -2.40465100    5.43911000    0.32862000
 H                 -4.02914800    4.01500000    0.42757000
 C                 -1.06024200    5.68974300    0.06764000
 H                  0.78443700    4.76259800   -0.53771200
 H                 -0.65090400    6.68808600    0.16684600
 Cl                -3.43515300    6.79636500    0.82697500
 Cl                -9.03074200   -0.71914900    0.42264100
 Cl                -8.58395300   -3.81146600   -0.43573100
40
Ua
 N                  1.22304500   -0.66841200   -1.03034700
 H                  1.06008200   -0.75787000   -2.02316200
 C                  0.16493600   -0.17749900   -0.28967300
 O                  0.28228100    0.36263800    0.80345300
 N                 -1.06785000   -0.37540500   -0.92189800
 H                 -1.09329600   -1.15509400   -1.56473900
 C                 -2.31663400   -0.05914300   -0.31236600
 C                 -3.22594200   -1.10509900   -0.05504000
 C                 -2.64959800    1.28164000   -0.03757500
 C                 -4.47373500   -0.79200800    0.49123800
 C                 -3.90207000    1.54650800    0.52838800
 C                 -4.81119700    0.52550500    0.79152100
 H                 -5.78069200    0.75567600    1.22344600
 C                  2.62641600   -0.46874900   -0.63580700
 C                  3.04963800    1.00797600   -0.54361800
 C                  2.96017400   -1.23303800    0.67123600
 C                  4.58354700    1.13208800   -0.38302700
 H                  2.71731100    1.54525900   -1.43964900
 C                  4.17474100   -0.62557200    1.40760300
 H                  2.08729400   -1.20802800    1.32614400
 C                  5.19428400   -0.04324700    0.42041800
 H                  5.06081300    1.18549800   -1.36913900
 H                  4.64115000   -1.38572800    2.04409700
 H                  5.51741700   -0.83808700   -0.26551900
 H                  2.52903200    1.45998300    0.30472800
 H                  4.80976000    2.08098800    0.11651400
 H                  6.09727800    0.28833100    0.94486000
 H                  3.83487800    0.17109500    2.08109500
 H                  3.15238400   -2.28353300    0.42210900
 H                  3.20068200   -0.92408400   -1.45269500
 H                 -4.16759600    2.57699600    0.74883100
 H                 -5.17863700   -1.59428000    0.69260700
 C                 -1.70433700    2.41191500   -0.35242700
 H                 -0.87723700    2.43815100    0.36320400
 H                 -1.26220700    2.28806600   -1.34704200
 H                 -2.22611100    3.37218200   -0.32465200
 C                 -2.86283800   -2.54058000   -0.35625700
 H                 -2.77001500   -2.73164000   -1.43492500
 H                 -1.90968600   -2.82218700    0.10499600
 H                 -3.63153000   -3.22027300    0.01930000
73
Ua_INT2
 Cl                 3.11991100   -2.73102200    2.64681800
 N                 -2.83888600    0.06467500   -0.03026000
 H                 -2.07587400    0.73210300   -0.21930400
 C                 -2.75473200   -1.17309100   -0.66338100
 O                 -3.72302700   -1.92774500   -0.80983200
 N                 -1.48911500   -1.46492300   -1.09578800
 H                 -0.71718000   -0.81062100   -0.91806800
 C                 -1.20698900   -2.62967100   -1.91660900
 C                 -0.15849400   -3.57196500   -1.25795800
 C                 -0.73713200   -2.19048700   -3.32844000
 C                  1.26575200   -3.27403200   -1.74615000
 H                 -0.23375700   -3.47259400   -0.17063600
 C                  0.07873900   -3.29023400   -4.02039100
 H                 -1.60808700   -1.90095800   -3.92755100
 C                  1.40088700   -3.56231300   -3.26050300
 H                  1.49524500   -2.22015300   -1.55035500
 H                  0.28925700   -3.01919500   -5.06225100
 H                  2.20322800   -2.94038200   -3.67547000
 H                 -0.11702300   -1.29127100   -3.22509900
 H                 -0.40863000   -4.61600600   -1.49500500
 H                  2.00034700   -3.86243400   -1.18362100
 H                  1.70502800   -4.60520200   -3.42063300
 H                 -0.52421600   -4.20799200   -4.06263900
 H                 -2.15657900   -3.16510000   -1.99742800
 C                  2.43820300   -1.23927800    1.76468100
 C                  3.53518300   -0.16951700    1.80311000
 C                  3.79685400    0.39025700    3.21284300
 C                  2.56875500    0.32629800    4.14990600
 C                  1.25633900    0.40515400    3.35986900
 C                  1.10590200   -0.77636100    2.37817800
 H                  2.29838300   -1.58808400    0.74387100
 H                  4.44852000   -0.56233800    1.35393000
 H                  4.63431100   -0.15639400    3.65767600
 H                  2.59033800   -0.61208600    4.71656100
 H                  0.39901900    0.42381200    4.04189200
 H                  0.46477000   -0.48412100    1.54234100
 O                  3.07338300    0.93113000    0.97659900
 H                  0.63196100   -1.62999200    2.87134200
 H                  1.23148900    1.34449000    2.79735900
 H                  2.62547300    1.13747600    4.88547300
 H                  4.12622100    1.42632000    3.08087700
 C                  2.15920200    4.51543500   -2.29319800
 C                  3.51489700    4.20313800   -2.17478100
 C                  3.89673000    3.01568100   -1.55197600
 C                  2.93144100    2.13787200   -1.04471000
 C                  1.56467800    2.43101200   -1.18840600
 C                  1.19792800    3.63232500   -1.80380400
 H                  1.85272100    5.44047900   -2.77532600
 H                  4.27184300    4.87958300   -2.56303500
 H                  4.94749500    2.76052700   -1.44930700
 H                  0.13732100    3.84217800   -1.89184200
 C                  0.47704600    1.43454600   -0.79396200
 C                  3.43771800    0.91777800   -0.33357300
 O                  4.20660800    0.11163400   -0.81488900
 O                  0.83551300    0.22204600   -0.72889400
 O                 -0.67598100    1.89899600   -0.61022300
 C                 -4.03626300    0.57918700    0.51530500
 C                 -4.52855300    1.81529700    0.03677000
 C                 -4.69813600   -0.09104200    1.56900500
 C                 -5.67899600    2.35843300    0.61718800
 C                 -5.85836000    0.47889800    2.10559300
 C                 -6.35142500    1.69596000    1.64204600
 H                 -6.05637900    3.30833700    0.24445100
 H                 -6.36720800   -0.03859000    2.91617200
 H                 -7.24892000    2.12716000    2.07880500
 C                 -3.84147100    2.52774700   -1.10382000
 H                 -2.81798700    2.82463500   -0.85443100
 H                 -3.76176400    1.87251400   -1.97910200
 H                 -4.40498600    3.42052300   -1.39327000
 C                 -4.15875600   -1.37871600    2.13520300
 H                 -4.30391600   -2.20104000    1.42838100
 H                 -3.07929400   -1.30224400    2.30727700
 H                 -4.64730100   -1.62256000    3.08409400
90
Ua_TS3
 Cl                -4.72256600   -3.41523400   -1.94739000
 N                  4.65599100   -0.30039200    0.17926200
 H                  3.95993500    0.25504200   -0.33355400
 C                  4.12267400   -1.38392100    0.87687800
 O                  4.80600900   -2.25114200    1.42790700
 N                  2.75149800   -1.35325300    0.89442500
 H                  2.30517600   -0.66681400    0.27785800
 C                  1.96231700   -2.35044500    1.59874400
 C                  1.18565500   -3.31046100    0.64526800
 C                  0.99759300   -1.66844200    2.59692500
 C                 -0.29558600   -2.93166000    0.50414900
 H                  1.68619100   -3.31987900   -0.32862800
 C                 -0.10741700   -2.63378000    3.04470400
 H                  1.57099400   -1.28857900    3.45024000
 C                 -1.03384200   -3.00826700    1.86095500
 H                 -0.38298200   -1.91312600    0.10923300
 H                 -0.69540800   -2.19433800    3.85851200
 H                 -1.89488500   -2.33208600    1.83806600
 H                  0.53474200   -0.79487200    2.11914000
 H                  1.25350100   -4.33450200    1.03801700
 H                 -0.78642600   -3.58310500   -0.22927800
 H                 -1.43175700   -4.01933900    2.01646200
 H                  0.36136000   -3.53743400    3.45973900
 H                  2.69320800   -2.94162100    2.15688800
 C                 -4.18216200   -1.75358400   -1.31245300
 C                 -5.40433100   -1.12023900   -0.63838800
 C                 -6.52222100   -0.74389000   -1.62664600
 C                 -6.01598200   -0.42886300   -3.05308000
 C                 -4.58660800    0.12747900   -3.02997000
 C                 -3.58518300   -0.88420600   -2.43175700
 H                 -3.43010800   -1.99526500   -0.56451800
 H                 -5.77198500   -1.77951100    0.14940200
 H                 -7.24961500   -1.56073800   -1.66172800
 H                 -6.03496300   -1.34293100   -3.65781900
 H                 -4.26800800    0.40394300   -4.04156600
 H                 -2.74074300   -0.35253700   -1.98453300
 O                 -4.95066700    0.10998000   -0.01162600
 H                 -3.18618700   -1.54097200   -3.21014400
 H                 -4.57061800    1.04481800   -2.43153700
 H                 -6.69750700    0.28092400   -3.53658500
 H                 -7.03702500    0.12378400   -1.20077600
 C                 -3.62296200    3.89964400    2.88576300
 C                 -4.72118900    3.16071900    3.32943800
 C                 -4.96693600    1.89751400    2.79312300
 C                 -4.12501400    1.36805000    1.80843300
 C                 -3.00520600    2.09745200    1.37567300
 C                 -2.77268100    3.36532500    1.91947100
 H                 -3.42371800    4.88412300    3.30106600
 H                 -5.38329000    3.56323900    4.09137400
 H                 -5.81620400    1.31266200    3.13438400
 H                 -1.90236800    3.90823400    1.56785600
 C                 -2.00334700    1.49201500    0.40246000
 C                 -4.48923200    0.01543700    1.26379600
 O                 -4.53450400   -0.99932200    1.92696700
 O                 -2.06872900    0.25899100    0.20147900
 O                 -1.16448000    2.31466800   -0.09872500
 C                  0.46591700    1.38489500   -0.94976500
 C                  1.60835700    1.83795700   -0.14372200
 C                  2.05453500    3.28631200   -0.34557000
 C                  2.01894600    3.69820000   -1.82427700
 C                  0.63899000    3.42002200   -2.43868700
 C                  0.26429200    1.93328500   -2.33894300
 H                  0.02316400    0.43405600   -0.69656100
 H                  1.52890000    1.60540800    0.93129300
 H                  1.38874000    3.93572900    0.23949600
 H                  2.27218300    4.76143800   -1.92549000
 H                 -0.12044300    4.00431300   -1.90543600
 H                  0.88346500    1.34025800   -3.02090800
 O                  2.30539800    0.88171900   -0.89794900
 H                 -0.77971600    1.77604300   -2.62426500
 H                  0.61383400    3.73710600   -3.48931000
 H                  2.78328600    3.13109300   -2.36865600
 H                  3.06682600    3.40116000    0.06279100
 C                  6.00677300   -0.17870600   -0.21624800
 C                  6.28982900   -0.06955500   -1.59714400
 C                  7.04453000   -0.08591400    0.73699200
 C                  7.61399900    0.11008200   -2.00715900
 C                  8.35886100    0.07001100    0.28002800
 C                  8.65107600    0.16841200   -1.07803500
 H                  7.83005500    0.18997700   -3.07028600
 H                  9.16061200    0.13787300    1.01213300
 H                  9.67799500    0.29956200   -1.40975300
 C                  5.17779600   -0.17168900   -2.61487500
 H                  4.66156000   -1.13555300   -2.53511500
 H                  4.40640800    0.59391400   -2.47453000
 H                  5.57448400   -0.07883100   -3.63040500
 C                  6.75396200   -0.10505600    2.21534600
 H                  5.93263400    0.58078300    2.45278200
 H                  6.42796500   -1.09894700    2.53263700
 H                  7.63650900    0.19602200    2.78884000
40
Ub
 N                 -1.59457200   -1.28920900   -0.05635900
 H                 -1.40688800   -2.18980000    0.36014800
 C                 -0.54349100   -0.39030900   -0.08534800
 O                 -0.69427900    0.82209400   -0.19712000
 N                  0.69557900   -1.01673800   -0.00614600
 H                  0.69771100   -2.02278300   -0.08933400
 C                  1.97739300   -0.43048400    0.00011500
 C                  3.07551500   -1.30841300   -0.01759000
 C                  2.19849900    0.94993800    0.04324700
 C                  4.38222000   -0.82689500    0.00404700
 H                  2.90195200   -2.38299700   -0.04640100
 C                  3.50920600    1.44611600    0.06747700
 H                  1.35142700    1.62161400    0.05045600
 C                  4.58716300    0.55916500    0.04993000
 H                  5.60241900    0.94847800    0.07203100
 C                 -3.00085900   -0.85798800   -0.00723600
 C                 -3.35728800   -0.01043900    1.22706600
 C                 -3.42263400   -0.14972300   -1.32083500
 C                 -4.88874300    0.17843400    1.34076700
 H                 -2.96633900   -0.49099500    2.13159900
 C                 -4.62872600    0.79227800   -1.11290400
 H                 -2.57436300    0.42193900   -1.70132100
 C                 -5.58383900    0.25001400   -0.04207900
 H                 -5.32522900   -0.64057000    1.92540000
 H                 -5.15376100    0.93798100   -2.06349600
 H                 -5.92218100   -0.75066200   -0.34353800
 H                 -2.84948500    0.95350400    1.13952600
 H                 -5.08904400    1.09599700    1.90559700
 H                 -6.48674800    0.86728000    0.02196400
 H                 -4.27210400    1.78312500   -0.80496700
 H                 -3.66243500   -0.91524700   -2.06846200
 H                 -3.56349700   -1.79720600    0.06819200
 C                  3.73609600    2.94016600    0.10586400
 H                  3.37162400    3.41934800   -0.81023600
 H                  3.20068000    3.40256900    0.94227900
 H                  4.79747600    3.18164600    0.20967300
 C                  5.55696500   -1.77638000   -0.03940200
 H                  5.25027500   -2.80656200    0.16308400
 H                  6.04156700   -1.76371700   -1.02332500
 H                  6.31926700   -1.50094100    0.69690800
73
Ub_INT2
 Cl                -3.10210500    1.26802400    3.67190500
 N                  2.63906400    0.42277700   -0.47794500
 H                  1.87661500   -0.18996600   -0.81106700
 C                  2.41465600    1.79302200   -0.54851400
 O                  3.27650700    2.65534400   -0.34126000
 N                  1.12150500    2.08571000   -0.89549700
 H                  0.41122700    1.34259600   -0.89999000
 C                  0.66164200    3.45397800   -1.05368000
 C                 -0.21242600    3.93767700    0.14063000
 C                 -0.11426300    3.58442500   -2.38954500
 C                 -1.70566200    3.69897100   -0.11854800
 H                  0.12167000    3.42543800    1.04815000
 C                 -1.08766500    4.77002100   -2.36501900
 H                  0.59744200    3.66804100   -3.21874000
 C                 -2.20048000    4.55387200   -1.30967200
 H                 -1.85893100    2.63632000   -0.34081700
 H                 -1.53061200    4.92661700   -3.35613100
 H                 -3.06292800    4.06103000   -1.77441000
 H                 -0.67876900    2.65871000   -2.55832500
 H                 -0.04141900    5.01104800    0.30622800
 H                 -2.29834500    3.91941000    0.77714300
 H                 -2.55770000    5.52862300   -0.95217000
 H                 -0.52748200    5.68703900   -2.13541200
 H                  1.56554800    4.06769100   -1.08687800
 C                 -2.40265800    0.36328600    2.20176600
 C                 -3.29751600   -0.85978300    1.97467800
 C                 -3.17950100   -1.92003200    3.08419500
 C                 -1.81090200   -1.92409300    3.80343100
 C                 -0.68863600   -1.44025500    2.87654600
 C                 -0.91959700    0.01077200    2.40290200
 H                 -2.53199300    1.07120900    1.38595900
 H                 -4.33108400   -0.53838900    1.83701700
 H                 -3.98240300   -1.75872600    3.81043400
 H                 -1.85813200   -1.26969100    4.68185600
 H                  0.28141900   -1.50849000    3.38085700
 H                 -0.43082000    0.16379300    1.43700300
 O                 -2.85821100   -1.47791200    0.73632100
 H                 -0.48243400    0.72269700    3.10891500
 H                 -0.63491000   -2.09784900    2.00247200
 H                 -1.59527300   -2.93260200    4.17573100
 H                 -3.36775700   -2.88929200    2.61051800
 C                 -2.20369000   -3.48496500   -3.72397100
 C                 -3.54747800   -3.42113300   -3.35032300
 C                 -3.92796700   -2.60736900   -2.28424000
 C                 -2.97347400   -1.85586600   -1.58832000
 C                 -1.62441300   -1.88929700   -1.98081800
 C                 -1.25611700   -2.72270800   -3.04226200
 H                 -1.89738900   -4.11973300   -4.55183500
 H                 -4.29554600   -4.00275300   -3.88263900
 H                 -4.96812500   -2.55090000   -1.97693400
 H                 -0.20668900   -2.74310400   -3.31648600
 C                 -0.57293600   -0.96525900   -1.37095700
 C                 -3.46761600   -1.07273100   -0.40918600
 O                 -4.39990800   -0.29590400   -0.44138800
 O                 -1.00671500    0.11347800   -0.87022400
 O                  0.62463600   -1.33523900   -1.46957800
 C                  3.81436700   -0.23135000   -0.11539000
 C                  3.79909500   -1.64291500   -0.17772800
 C                  4.98738100    0.41489100    0.30862700
 C                  4.91804400   -2.39111000    0.17363700
 H                  2.88980800   -2.13598600   -0.51173700
 C                  6.11687000   -0.33341200    0.66234300
 H                  4.99910800    1.49604700    0.34343800
 C                  6.08159400   -1.72777100    0.59371500
 H                  6.96383300   -2.30502500    0.86553900
 C                  7.36992900    0.38404700    1.11578600
 H                  7.71988000    1.09574900    0.35862000
 H                  7.19203100    0.96009800    2.03215300
 H                  8.18433700   -0.31940700    1.31701800
 C                  4.87391500   -3.90247800    0.12646700
 H                  4.75504200   -4.33281900    1.12973300
 H                  4.03713200   -4.25761500   -0.48197700
 H                  5.79798700   -4.31837300   -0.29181300
90
Ub_TS3
 Cl                -5.06094800   -2.89110000   -2.53351000
 N                  4.48422000   -0.65114200   -0.07041900
 H                  3.80652600    0.03210400   -0.43438500
 C                  3.91601000   -1.77623200    0.52395000
 O                  4.55906000   -2.67228900    1.07886400
 N                  2.54972900   -1.76502700    0.41447800
 H                  2.13438600   -0.95587600   -0.05943600
 C                  1.71448900   -2.76848700    1.05557400
 C                  0.83423400   -3.56000400    0.04046000
 C                  0.84210800   -2.13708700    2.16629600
 C                 -0.62488100   -3.08250600    0.02369200
 H                  1.28737300   -3.48142600   -0.95326900
 C                 -0.30213300   -3.07686400    2.56837800
 H                  1.47751200   -1.88671200    3.02350700
 C                 -1.30200700   -3.27168400    1.40082000
 H                 -0.66675800   -2.02203400   -0.24937200
 H                 -0.82419800   -2.69050900    3.45114800
 H                 -2.12515000   -2.55589900    1.49401100
 H                  0.41609000   -1.19176400    1.80544300
 H                  0.85446200   -4.62578800    0.30722800
 H                 -1.18962100   -3.61676100   -0.75024500
 H                 -1.74672400   -4.27306500    1.46668100
 H                  0.12618600   -4.04455300    2.86626600
 H                  2.42040900   -3.46424200    1.51664900
 C                 -4.41549800   -1.41323300   -1.60825900
 C                 -5.60075800   -0.82582600   -0.83412300
 C                 -6.67448800   -0.19920100   -1.74106100
 C                 -6.12661200    0.32723700   -3.08745300
 C                 -4.66255200    0.76777600   -2.96262800
 C                 -3.74225600   -0.40183800   -2.55067900
 H                 -3.69423300   -1.83930000   -0.91425400
 H                 -6.02534100   -1.58857800   -0.17957200
 H                 -7.45764300   -0.94166100   -1.92269700
 H                 -6.20027200   -0.46129000   -3.84530900
 H                 -4.31051400    1.19545200   -3.90833400
 H                 -2.87221500   -0.01772000   -2.01101100
 O                 -5.07373800    0.23624800    0.00650500
 H                 -3.37479300   -0.93529400   -3.43204400
 H                 -4.59184100    1.56150000   -2.21098200
 H                 -6.75000900    1.15816500   -3.43812700
 H                 -7.13229800    0.61380700   -1.16777900
 C                 -3.55940500    3.33307500    3.56202300
 C                 -4.69497900    2.58133100    3.86901900
 C                 -5.00737000    1.45754300    3.10538900
 C                 -4.19492000    1.08174900    2.02946000
 C                 -3.03799300    1.82064400    1.73141200
 C                 -2.73894600    2.94864300    2.50311100
 H                 -3.30814800    4.20909000    4.15433300
 H                 -5.33455200    2.86557200    4.70033100
 H                 -5.88632300    0.86335500    3.33798300
 H                 -1.84152700    3.50295000    2.25174900
 C                 -2.06791500    1.35962400    0.65242300
 C                 -4.63249400   -0.12082500    1.24175900
 O                 -4.74383400   -1.23709400    1.70380300
 O                 -2.18653500    0.18640000    0.23446500
 O                 -1.19804600    2.22442000    0.29676600
 C                  0.38490700    1.40774500   -0.74183500
 C                  1.54733300    1.63344600    0.12876400
 C                  2.05795900    3.07176100    0.22300200
 C                  2.04735300    3.77189800   -1.14334300
 C                  0.65594700    3.69272700   -1.78894500
 C                  0.20739400    2.23679500   -1.98784800
 H                 -0.10202000    0.44652000   -0.68222300
 H                  1.45823100    1.18836700    1.13386800
 H                  1.41906600    3.61921100    0.92963700
 H                  2.35638100    4.81940900   -1.03355200
 H                 -0.07361100    4.19436400   -1.14196700
 H                  0.79453300    1.76534500   -2.78354100
 O                  2.19937100    0.82806000   -0.81632000
 H                 -0.84395500    2.19192200   -2.28588400
 H                  0.64812200    4.21604900   -2.75384900
 H                  2.78062600    3.28334700   -1.79611800
 H                  3.07251500    3.05714600    0.64169700
 C                  5.83212300   -0.33154000   -0.19729800
 C                  6.14176200    0.88529900   -0.84243700
 C                  6.88493600   -1.13567000    0.27014600
 C                  7.45963300    1.29478300   -1.02122200
 H                  5.32462700    1.50473500   -1.20521600
 C                  8.21301900   -0.72878200    0.09714600
 H                  6.64353200   -2.06523500    0.76814800
 C                  8.49692300    0.47943700   -0.54444900
 H                  9.53135700    0.79205700   -0.67490200
 C                  9.33104000   -1.60104600    0.62526000
 H                 10.31238500   -1.22424700    0.31996600
 H                  9.31809700   -1.64711600    1.72124400
 H                  9.23763100   -2.63159300    0.26427100
 C                  7.77038800    2.58591100   -1.74502200
 H                  8.05856500    2.40185100   -2.78839400
 H                  6.90476600    3.25486300   -1.75947200
 H                  8.60251100    3.11981800   -1.27249500
34
Uc
 N                 -1.82177900   -0.78160000   -0.00037500
 H                 -1.70949300   -1.78459500   -0.00119500
 C                 -0.66978100   -0.00482500    0.00017000
 N                  0.48009800   -0.78091700   -0.00042200
 H                  0.36710400   -1.78376800   -0.00176200
 C                  1.82579500   -0.35495900   -0.00025500
 C                  2.80425900   -1.36478100   -0.00404100
 C                  2.21694300    0.98701500    0.00212600
 C                  4.16077000   -1.05103800   -0.00443900
 H                  2.49745900   -2.40957500   -0.00685500
 C                  3.58037700    1.31503300    0.00009500
 H                  1.46225200    1.76070500    0.00368200
 C                  4.53765700    0.29964300   -0.00366000
 H                  5.59381600    0.55891600   -0.00660200
 C                 -3.16501200   -0.35304600   -0.00006900
 C                 -4.15094600   -1.35373600   -0.00104300
 C                 -3.55526700    0.99524400    0.00114100
 C                 -5.50136700   -1.01824200   -0.00081100
 H                 -3.85515000   -2.40109400   -0.00199400
 C                 -4.91347100    1.31296000    0.00133700
 H                 -2.79994900    1.76713500    0.00188200
 C                 -5.89406300    0.32090600    0.00037600
 O                 -0.67175700    1.21856100    0.00123600
 H                 -6.94674400    0.58551800    0.00054400
 C                  3.99218600    2.76936000   -0.00048100
 H                  3.60676300    3.29016700   -0.88425200
 H                  3.59667600    3.29365600    0.87666500
 H                  5.08012200    2.87756100    0.00537700
 C                  5.20797600   -2.14018800    0.00579700
 H                  5.76077000   -2.15048100    0.95265300
 H                  4.76185200   -3.12965200   -0.12793800
 H                  5.94318900   -1.99260300   -0.79267500
 H                 -5.20308600    2.35993700    0.00226800
 H                 -6.24610000   -1.80877200   -0.00156500
67
Uc_INT2
 Cl                -2.93270700    2.38190000    2.70698000
 N                  3.06231000   -0.77975400    0.03184100
 H                  2.23161800   -1.29664700   -0.30270000
 C                  3.06169500    0.60074100   -0.10208700
 N                  1.82158900    1.06578700   -0.49706900
 H                  1.03988800    0.39192800   -0.51466400
 C                 -2.33949900    0.90407100    1.74561000
 C                 -3.59037600    0.11794300    1.33733800
 C                 -4.32869200   -0.51223800    2.53190000
 C                 -3.40968200   -0.83925400    3.73186000
 C                 -1.97529300   -1.13878000    3.27666500
 C                 -1.33486400    0.06542300    2.55161000
 H                 -1.86723600    1.34463400    0.87023300
 H                 -4.25141300    0.75649600    0.74888700
 H                 -5.12781800    0.16496800    2.84870900
 H                 -3.39611500    0.01119800    4.42310100
 H                 -1.35469500   -1.42279400    4.13407600
 H                 -0.58853900   -0.28861500    1.83512500
 O                 -3.15223900   -0.97435700    0.48552700
 H                 -0.82191000    0.72069500    3.26120900
 H                 -1.98905900   -1.99852500    2.59816200
 H                 -3.82142100   -1.68943300    4.28867400
 H                 -4.81020800   -1.42155700    2.15688000
 C                 -2.17963100   -4.34029700   -3.00058700
 C                 -3.46775700   -3.80119600   -2.98835200
 C                 -3.71716000   -2.62014900   -2.29059000
 C                 -2.68684100   -1.97413600   -1.59703700
 C                 -1.38562000   -2.50147800   -1.62283200
 C                 -1.15004700   -3.68746500   -2.32600100
 H                 -1.97821700   -5.26014700   -3.54376200
 H                 -4.27594600   -4.29569200   -3.52092600
 H                 -4.71569100   -2.19215200   -2.27964000
 H                 -0.13356100   -4.06625900   -2.32885700
 C                 -0.21638300   -1.76871100   -0.97897900
 C                 -3.05433000   -0.72272100   -0.84601000
 O                 -3.39910500    0.31751400   -1.36746300
 O                 -0.46575900   -0.60474100   -0.54252900
 O                  0.89507600   -2.35374300   -0.96561600
 C                  4.11115400   -1.58756500    0.47617400
 C                  3.88584900   -2.98093500    0.46901500
 C                  5.35279800   -1.10641100    0.93557100
 C                  4.87049000   -3.85942000    0.90742900
 H                  2.92923300   -3.35097300    0.11210500
 C                  6.32558600   -2.00574200    1.37205800
 H                  5.53217600   -0.04102400    0.93493300
 C                  6.10226500   -3.38314600    1.36524000
 H                  6.87033500   -4.07153600    1.70757300
 C                  1.46084500    2.37754800   -0.82581500
 C                  2.31490700    3.48617200   -0.73835000
 C                  0.13593600    2.56557600   -1.27733900
 C                  1.84924100    4.76041100   -1.09139800
 H                  3.32876000    3.34034300   -0.39126300
 C                 -0.33395600    3.82805800   -1.62446500
 C                  0.53417500    4.92740000   -1.52825000
 H                  0.17719700    5.92066400   -1.79538900
 O                  4.04300500    1.31876000    0.10444700
 H                 -0.51603600    1.70048700   -1.35973300
 H                  7.27795700   -1.61407700    1.72307100
 H                  4.67082700   -4.92844500    0.89081500
 C                  2.78261600    5.94652500   -0.98243000
 H                  3.10785200    6.10607400    0.05289100
 H                  3.69018200    5.79786300   -1.57963000
 H                  2.30157700    6.86763400   -1.32645900
 C                 -1.75499100    4.00419800   -2.11198900
 H                 -1.78107000    4.29067000   -3.17145200
 H                 -2.33033400    3.08099800   -2.00170300
 H                 -2.27205600    4.79469200   -1.55499000
84
Uc_TS3
 Cl                 4.65743800    2.37864200   -3.20435500
 N                 -4.90717000   -0.08607200   -0.33195900
 H                 -4.12234500   -0.74646200   -0.40157500
 C                 -4.55757400    1.22169800   -0.01097300
 N                 -3.18631300    1.34568300    0.09572200
 H                 -2.65588600    0.48376300   -0.10691400
 C                  4.05571600    1.10922300   -1.98611300
 C                  5.29367600    0.59022600   -1.24608800
 C                  6.23744100   -0.23805300   -2.13597800
 C                  5.52920000   -0.93876500   -3.31778300
 C                  4.07062700   -1.27057500   -2.97863300
 C                  3.24543200   -0.00125000   -2.67441600
 H                  3.43304900    1.68530600   -1.30483400
 H                  5.81607400    1.42669400   -0.77899300
 H                  7.02972100    0.41650200   -2.51207100
 H                  5.55328100   -0.28548900   -4.19762500
 H                  3.60327000   -1.82266300   -3.80199500
 H                  2.42758900   -0.24852700   -1.99189500
 O                  4.82511100   -0.28585000   -0.18465300
 H                  2.80341700    0.40372900   -3.58927000
 H                  4.04890300   -1.92967600   -2.10383400
 H                  6.07844000   -1.84849800   -3.58753600
 H                  6.71590100   -0.97530900   -1.48274400
 C                  3.69697900   -2.61516200    4.04383800
 C                  4.81437100   -1.78190800    4.11920400
 C                  5.03735900   -0.83432600    3.12155300
 C                  4.15398800   -0.71613100    2.04191400
 C                  3.01313400   -1.53374300    1.97528400
 C                  2.80573600   -2.48482900    2.98046000
 H                  3.51465900   -3.35561000    4.81836600
 H                  5.50887900   -1.86636200    4.95070200
 H                  5.90134400   -0.17816300    3.17052800
 H                  1.92107200   -3.10722000    2.90478000
 C                  1.95733600   -1.33845400    0.89512000
 C                  4.51051000    0.30377700    0.99856400
 O                  4.66368600    1.48572600    1.22617100
 O                  1.95862800   -0.25194000    0.27389600
 O                  1.14252900   -2.30996900    0.75015200
 C                 -0.55912900   -1.79961900   -0.33979000
 C                 -1.63425700   -1.83762300    0.65901000
 C                 -2.07350100   -3.21813100    1.14361000
 C                 -2.11805200   -4.24238900    0.00042600
 C                 -0.78039300   -4.28358600   -0.75293200
 C                 -0.42212000   -2.91246300   -1.34634900
 H                 -0.10239800   -0.84374600   -0.54647000
 H                 -1.49791600   -1.14987000    1.50854800
 H                 -1.36539200   -3.55003000    1.91495100
 H                 -2.36257800   -5.23642300    0.39600100
 H                  0.01692800   -4.57872800   -0.06084600
 H                 -1.08133700   -2.67931500   -2.18986000
 O                 -2.37958400   -1.30880300   -0.41018100
 H                  0.60454400   -2.91025600   -1.72272300
 H                 -0.81198300   -5.03467800   -1.55259800
 H                 -2.91983300   -3.96618600   -0.69515400
 H                 -3.05802100   -3.12734400    1.62041000
 C                 -6.18140300   -0.60185200   -0.56083000
 C                 -6.26808500   -1.96906800   -0.89522000
 C                 -7.37109200    0.14810500   -0.47933200
 C                 -7.49986600   -2.56693800   -1.13809500
 H                 -5.35285400   -2.55137700   -0.96311600
 C                 -8.59627600   -0.46928700   -0.72806500
 H                 -7.30955500    1.19581800   -0.22253000
 C                 -8.67972400   -1.82309800   -1.05747600
 H                 -9.64228900   -2.28954400   -1.24753300
 C                 -2.44961600    2.47818000    0.47001200
 C                 -3.01502000    3.73845300    0.70885600
 C                 -1.05627900    2.31344000    0.61096300
 C                 -2.19854600    4.81384700    1.08455100
 H                 -4.08395100    3.86306800    0.60267800
 C                 -0.23578300    3.37532200    0.98275400
 H                 -0.60791300    1.33959000    0.43333200
 C                 -0.82212400    4.62896800    1.21946200
 H                 -0.19247800    5.46690800    1.51320500
 O                 -5.36904600    2.13323500    0.15467200
 C                 -2.82515800    6.16781200    1.33694200
 H                 -3.59440000    6.11392600    2.11653200
 H                 -2.07750300    6.90165200    1.65350700
 H                 -3.31451400    6.55660300    0.43558600
 C                  1.25653700    3.18026800    1.12674700
 H                  1.60693200    3.50961900    2.11208600
 H                  1.54565700    2.13448400    0.99794900
 H                  1.80541600    3.77423100    0.38494600
 H                 -9.50339700    0.12695400   -0.66028100
 H                 -7.53544300   -3.62319100   -1.39364800
40
Ud
 N                  1.15077000    0.81470400    0.00004000
 H                  1.03741200    1.81749700    0.00084300
 C                 -0.00001200    0.03808600   -0.00000100
 N                 -1.15079200    0.81471000   -0.00015200
 H                 -1.03742100    1.81750200   -0.00118500
 C                 -2.49611000    0.38925400   -0.00022300
 C                 -3.47478500    1.39902500   -0.00389600
 C                 -2.88787300   -0.95273500    0.00168000
 C                 -4.83135500    1.08547100   -0.00452300
 H                 -3.16788500    2.44380500   -0.00648300
 C                 -4.25127700   -1.28049400   -0.00076600
 H                 -2.13310100   -1.72635100    0.00293900
 C                 -5.20860000   -0.26506700   -0.00441900
 H                 -6.26480400   -0.52418500   -0.00788700
 C                  2.49607800    0.38922000    0.00016700
 C                  3.47476900    1.39902900    0.00328600
 C                  2.88785500   -0.95272800   -0.00133100
 C                  4.83130900    1.08551400    0.00390100
 H                  3.16785100    2.44380000    0.00543000
 C                  4.25130400   -1.28046600    0.00087600
 H                  2.13311100   -1.72637200   -0.00234000
 C                  5.20859100   -0.26505500    0.00398800
 O                 -0.00000900   -1.18546300    0.00010800
 H                  6.26480200   -0.52416600    0.00710900
 C                  4.66332200   -2.73477300    0.00210900
 H                  4.27579200   -3.25592800    0.88475600
 H                  4.27006000   -3.25893300   -0.87616300
 H                  5.75130100   -2.84285400   -0.00115200
 C                  5.87826100    2.17494600   -0.00691600
 H                  6.43113500    2.18496500   -0.95375100
 H                  5.43184900    3.16436800    0.12628900
 H                  6.61351400    2.02804200    0.79166600
 C                 -4.66332300   -2.73479400   -0.00203600
 H                 -4.27697100   -3.25560600   -0.88541100
 H                 -4.26892700   -3.25931000    0.87550400
 H                 -5.75130100   -2.84285400    0.00257400
 C                 -5.87819200    2.17499800    0.00764800
 H                 -6.41731200    2.19692400    0.96224900
 H                 -5.43383600    3.16270300   -0.14402900
 H                 -6.62481100    2.01818500   -0.77830200
73
Ud_INT2
 Cl                -3.60435700    1.66066300    2.90471900
 N                  2.78190700    0.08347200   -0.21334000
 H                  2.07938500   -0.61136300   -0.51634900
 C                  2.44270000    1.42505200   -0.30416900
 N                  1.10416000    1.58455000   -0.61065400
 H                  0.50641400    0.74327300   -0.60162000
 C                 -2.74727000    0.38178900    1.86076500
 C                 -3.80886200   -0.65758100    1.48378700
 C                 -4.31918500   -1.46879700    2.68809300
 C                 -3.28480800   -1.61040600    3.82897600
 C                 -1.84729800   -1.56389200    3.29430100
 C                 -1.53627500   -0.22721300    2.58536400
 H                 -2.43564000    0.94048900    0.98090300
 H                 -4.62827200   -0.17176500    0.95134100
 H                 -5.23078900   -0.99786200    3.06854300
 H                 -3.42504300   -0.79798400    4.55116800
 H                 -1.13216500   -1.72147500    4.10963500
 H                 -0.77025100   -0.38331100    1.82079600
 O                 -3.18190000   -1.59949000    0.57256200
 H                 -1.14593900    0.50879800    3.29386400
 H                 -1.70423100   -2.38641600    2.58529500
 H                 -3.46254800   -2.54648800    4.37170200
 H                 -4.60474800   -2.45343600    2.30299000
 C                 -1.65008700   -4.56242500   -3.07519800
 C                 -3.02580800   -4.34464000   -2.97498000
 C                 -3.50374500   -3.27156600   -2.22397200
 C                 -2.61460500   -2.41460200   -1.56444600
 C                 -1.22980100   -2.61777700   -1.67811300
 C                 -0.76447900   -3.69862500   -2.43426500
 H                 -1.27087400   -5.39641300   -3.66035500
 H                 -3.72543500   -5.00521800   -3.48044400
 H                 -4.57247800   -3.09289700   -2.14469500
 H                  0.31057400   -3.82518200   -2.50490000
 C                 -0.22922700   -1.64334700   -1.07104500
 C                 -3.22011100   -1.30140300   -0.75242400
 O                 -3.82605600   -0.35916300   -1.21921700
 O                 -0.71961700   -0.58476600   -0.57441100
 O                  0.98765800   -1.94557800   -1.14306500
 C                  4.01938400   -0.45672900    0.14508700
 C                  4.12715000   -1.86446200    0.10408400
 C                  5.13329100    0.29800600    0.54539600
 C                  5.31145200   -2.50495900    0.45387100
 H                  3.26177100   -2.44112500   -0.21105200
 C                  6.32884500   -0.34166500    0.89718600
 H                  5.05284100    1.37612300    0.56614000
 C                  6.41541500   -1.73410700    0.85054100
 H                  7.34778800   -2.22658000    1.12165400
 C                  0.42046100    2.77591100   -0.87896600
 C                  0.98899100    4.05584000   -0.80935800
 C                 -0.93717500    2.64705000   -1.24631000
 C                  0.21111600    5.18598300   -1.09719900
 H                  2.02836900    4.15263500   -0.52662600
 C                 -1.71599000    3.76470500   -1.52820800
 C                 -1.13097500    5.03878500   -1.45113100
 H                 -1.73099400    5.92106800   -1.66780300
 O                  3.23448600    2.35521900   -0.13369800
 C                  5.40218100   -4.01463000    0.42880500
 H                  5.37210200   -4.43570300    1.44238800
 H                  4.57277800   -4.45380900   -0.13282400
 H                  6.33876600   -4.35302400   -0.02967700
 C                  7.51973700    0.49180400    1.31791700
 H                  7.84137600    1.16461200    0.51372600
 H                  7.28067400    1.12354500    2.18166800
 H                  8.37364500   -0.13724400    1.58897600
 C                  0.83946800    6.55976500   -1.00851700
 H                  1.18273100    6.77788700    0.01018100
 H                  1.71620900    6.64189600   -1.66198600
 H                  0.13151400    7.34333700   -1.29667900
 C                 -3.16623000    3.60141400   -1.92599700
 H                 -3.32784700    3.88860800   -2.97319900
 H                 -3.49604600    2.56553400   -1.80931500
 H                 -3.82028200    4.23649800   -1.31655500
 H                 -1.36786800    1.65211700   -1.31576700
90
Ud_TS3
 Cl                 5.09372800    2.04816100   -3.42269300
 N                 -4.50395600    0.17338100   -0.18753700
 H                 -3.74701100   -0.52015900   -0.23491000
 C                 -4.09777000    1.48033400    0.05904900
 N                 -2.72034100    1.55457100    0.13598000
 H                 -2.22803400    0.66328600   -0.03277100
 C                  4.46462700    0.89093600   -2.11015200
 C                  5.69601200    0.35709600   -1.36956000
 C                  6.57249400   -0.57170500   -2.22825200
 C                  5.79654500   -1.31164500   -3.34181400
 C                  4.33358300   -1.54516800   -2.94439700
 C                  3.58137700   -0.21804800   -2.70466400
 H                  3.89088700    1.54025200   -1.45215200
 H                  6.27171200    1.19357300   -0.96996700
 H                  7.38260800    0.01812800   -2.66795900
 H                  5.82768300   -0.71998200   -4.26402400
 H                  3.81604200   -2.12500500   -3.71711400
 H                  2.77112300   -0.37873200   -1.98808200
 O                  5.21556600   -0.42640000   -0.24311900
 H                  3.13557200    0.14950500   -3.63337400
 H                  4.30400900   -2.14365600   -2.02729800
 H                  6.29203400   -2.26417900   -3.56362800
 H                  7.03556500   -1.28771300   -1.54118200
 C                  4.09799100   -2.42922900    4.15180600
 C                  5.25196200   -1.64380600    4.14909900
 C                  5.49125400   -0.77225800    3.08792200
 C                  4.58755000   -0.68313800    2.02241400
 C                  3.41092700   -1.45126500    2.03344300
 C                  3.18735500   -2.32669100    3.10187600
 H                  3.90283800   -3.11025400    4.97613400
 H                  5.96238300   -1.70652600    4.96899300
 H                  6.38387500   -0.15381300    3.07557200
 H                  2.27504400   -2.91249300    3.08570900
 C                  2.33794400   -1.27707600    0.96675500
 C                  4.96280800    0.25076300    0.90762600
 O                  5.17810900    1.43570700    1.05536400
 O                  2.36682300   -0.22990300    0.28206200
 O                  1.48240500   -2.22170900    0.89791300
 C                 -0.22184300   -1.70995300   -0.18300300
 C                 -1.27528400   -1.64737600    0.83765800
 C                 -1.75470800   -2.97919500    1.41243000
 C                 -1.86385400   -4.06620100    0.33328900
 C                 -0.54661500   -4.20300300   -0.44438600
 C                 -0.15128400   -2.88368500   -1.12524800
 H                  0.26456900   -0.78591600   -0.45600700
 H                 -1.09324200   -0.91746400    1.64238500
 H                 -1.04206000   -3.29258200    2.18735800
 H                 -2.13596600   -5.02525800    0.79220100
 H                  0.25517100   -4.48799300    0.24681800
 H                 -0.82163800   -2.67418300   -1.96616500
 O                 -2.02502000   -1.15288700   -0.24437800
 H                  0.86523000   -2.94362200   -1.52380600
 H                 -0.62495400   -4.99763600   -1.19743800
 H                 -2.67081300   -3.80025200   -0.36029800
 H                 -2.72399200   -2.82245100    1.90309100
 C                 -5.80096300   -0.30359500   -0.37248900
 C                 -5.93739100   -1.68230100   -0.64055200
 C                 -6.95602700    0.49164900   -0.31009500
 C                 -7.18724900   -2.26059000   -0.83850000
 H                 -5.04062000   -2.29523900   -0.69364200
 C                 -8.21745100   -0.08149500   -0.51379100
 H                 -6.85015400    1.54824300   -0.10548900
 C                 -8.32973000   -1.44861900   -0.77560400
 H                 -9.31242300   -1.88904100   -0.93356900
 C                 -1.93291700    2.67337700    0.44077000
 C                 -2.44442000    3.96439500    0.63299200
 C                 -0.54381800    2.46140000    0.55980200
 C                 -1.57943600    5.02314700    0.94121500
 H                 -3.51000300    4.12545900    0.54354500
 C                  0.32452800    3.50631300    0.86503100
 H                 -0.13678100    1.46382400    0.41792400
 C                 -0.20828800    4.79127300    1.05592800
 H                  0.45912700    5.61652200    1.29765200
 O                 -4.86881000    2.43163800    0.19119400
 C                 -7.31528400   -3.74532700   -1.09532300
 H                 -6.35719800   -4.18488600   -1.38767900
 H                 -7.66113100   -4.27842000   -0.20020400
 H                 -8.03930600   -3.95317100   -1.89124800
 C                 -9.44843000    0.79626700   -0.45653000
 H                 -9.50041100    1.34919500    0.48837800
 H                 -9.44419700    1.54241500   -1.26036200
 H                -10.36584300    0.20731600   -0.55303900
 C                 -2.14801300    6.41116000    1.14061400
 H                 -2.92466900    6.41827700    1.91447300
 H                 -1.37122600    7.12266700    1.43748700
 H                 -2.61302400    6.78898800    0.22170600
 C                  1.81124100    3.25998400    0.98749000
 H                  2.19382400    3.61241300    1.95274100
 H                  2.05840200    2.19982700    0.89328500
 H                  2.36658000    3.80443400    0.21326600
36
Ue
 N                  2.33176200   -0.90164100   -0.00008800
 H                  2.21387700   -1.90403400   -0.00029900
 C                  1.18424300   -0.11955000   -0.00000700
 N                  0.03111300   -0.89068200   -0.00006500
 H                  0.14004800   -1.89384900   -0.00002800
 C                 -1.31356100   -0.46387700   -0.00003700
 C                 -2.28599700   -1.46531200    0.00003700
 C                 -1.67919500    0.89314700   -0.00009500
 C                 -3.64290400   -1.11712600    0.00005000
 H                 -2.02110100   -2.51812200    0.00008000
 C                 -3.03795900    1.21077900   -0.00007400
 H                 -0.90844500    1.64560700   -0.00014300
 C                 -4.03245000    0.21996900   -0.00000700
 H                 -5.06838300    0.53061000   -0.00001000
 C                  3.67761400   -0.48077600   -0.00002800
 C                  4.65729300   -1.48754300   -0.00024700
 C                  4.07613200    0.86501600    0.00025100
 C                  6.00972100   -1.16034500   -0.00018900
 H                  4.35508500   -2.53302900   -0.00046300
 C                  5.43626400    1.17446200    0.00030500
 H                  3.32569800    1.64159000    0.00041400
 C                  6.41064500    0.17636900    0.00008800
 O                  1.19395000    1.10451900    0.00010300
 H                  7.46493300    0.43446900    0.00013300
 H                  5.73241900    2.21966200    0.00052000
 H                  6.74958800   -1.95546300   -0.00036200
 O                 -4.51150600   -2.17141500    0.00011200
 O                 -3.51019600    2.49117300   -0.00012100
 C                 -5.90260400   -1.89074400    0.00015200
 H                 -6.20207100   -1.32821800   -0.89309300
 H                 -6.40484200   -2.85931700    0.00018600
 H                 -6.20200800   -1.32818600    0.89339600
 C                 -2.56906400    3.55576400   -0.00013300
 H                 -3.15776100    4.47437100   -0.00011000
 H                 -1.93209300    3.53226500    0.89234400
 H                 -1.93213100    3.53228900   -0.89263800
69
Ue_INT2
 Cl                 1.84846800   -2.44038800    3.38140000
 N                 -2.29802900    2.02016100   -0.13832800
 H                 -1.35263700    2.10478800   -0.54957400
 C                 -2.87053900    0.75862600   -0.09533000
 N                 -1.95029300   -0.22054900   -0.42158500
 H                 -0.96259600    0.06430700   -0.51376600
 C                  1.89966700   -1.08685500    2.10909500
 C                  3.36950900   -0.92302100    1.70571200
 C                  4.25242600   -0.36073400    2.83423500
 C                  3.48846600    0.53100900    3.84013000
 C                  2.29290900    1.22756000    3.17751500
 C                  1.26482300    0.21220900    2.63275700
 H                  1.32381800   -1.49146700    1.27941100
 H                  3.75812700   -1.87035300    1.32915400
 H                  4.72406100   -1.19626500    3.36057300
 H                  3.12832800   -0.08414100    4.67275700
 H                  1.80079500    1.90087300    3.88828900
 H                  0.72068100    0.64931000    1.79132200
 O                  3.40411300    0.03634700    0.61457200
 H                  0.52742900   -0.04330100    3.39884000
 H                  2.65519500    1.84993600    2.35213900
 H                  4.17456600    1.27026300    4.27023200
 H                  5.05513600    0.20570800    2.35030900
 C                  3.82668500    2.70532300   -3.51893400
 C                  4.83242000    1.76087300   -3.30370000
 C                  4.63408500    0.73780900   -2.37731600
 C                  3.43584000    0.65459300   -1.65863300
 C                  2.41166400    1.58768200   -1.88867000
 C                  2.62632900    2.61124600   -2.81726800
 H                  3.97486500    3.50522600   -4.23993000
 H                  5.76763500    1.81825200   -3.85438300
 H                  5.41006400   -0.00236900   -2.20379700
 H                  1.81741900    3.31735200   -2.97156800
 C                  1.04778800    1.45597100   -1.22429300
 C                  3.32313200   -0.45314800   -0.64861300
 O                  3.33927100   -1.63628500   -0.92255900
 O                  0.82046100    0.35465200   -0.63806300
 O                  0.25416900    2.42253600   -1.34166900
 C                 -2.89733400    3.23542700    0.20158100
 C                 -2.12330700    4.39970200    0.00880200
 C                 -4.19659600    3.36736800    0.72900700
 C                 -2.63461400    5.65128100    0.33377200
 H                 -1.12237900    4.29691300   -0.39990800
 C                 -4.68878700    4.63257700    1.04949400
 H                 -4.79575900    2.47952300    0.86999600
 C                 -3.92316100    5.78343900    0.85890700
 H                 -4.32072600    6.76252800    1.11236700
 C                 -2.17943900   -1.58845100   -0.60719700
 C                 -3.42838200   -2.19989500   -0.40955800
 C                 -1.06873000   -2.35061300   -1.02228300
 C                 -3.54230700   -3.57559800   -0.63430800
 H                 -4.25582500   -1.58933600   -0.08696100
 C                 -1.21965700   -3.72207600   -1.23426400
 C                 -2.45556000   -4.34808300   -1.04372600
 H                 -2.56526400   -5.41281400   -1.21035000
 O                 -4.04924500    0.54126600    0.19757300
 H                 -0.12203200   -1.84834100   -1.17670500
 H                 -5.69475400    4.71342100    1.45572700
 H                 -2.01716200    6.53235500    0.17468000
 O                 -4.72156400   -4.26658200   -0.46948700
 O                 -0.20142900   -4.54316300   -1.64254900
 C                  1.07663300   -3.95920700   -1.85890500
 H                  1.72923900   -4.77651100   -2.17344100
 H                  1.04864000   -3.19676800   -2.64675200
 H                  1.48555200   -3.50057900   -0.95289200
 C                 -5.85901100   -3.53731800   -0.04823200
 H                 -6.67435300   -4.26185300    0.01950100
 H                 -5.70742500   -3.07158000    0.93415900
 H                 -6.13226200   -2.75210200   -0.76504000
86
Ue_TS3
 Cl                 4.86539200    1.68609200   -3.71651500
 N                 -4.83357400   -0.85071800   -0.40460600
 H                 -3.93702200   -1.34954800   -0.34798600
 C                 -4.75767900    0.52989200   -0.25511000
 N                 -3.44573800    0.93108400   -0.09976600
 H                 -2.74773600    0.16959800   -0.14625500
 C                  4.37664500    0.66579600   -2.24307600
 C                  5.61730300    0.55902700   -1.34932400
 C                  6.74729700   -0.28183700   -1.96836200
 C                  6.25232400   -1.36309000   -2.95634100
 C                  4.84106000   -1.84605300   -2.59811200
 C                  3.80725400   -0.70058600   -2.66014000
 H                  3.61888900    1.27093300   -1.75017400
 H                  5.96269300    1.55890100   -1.08157600
 H                  7.44884100    0.38986600   -2.47239000
 H                  6.24332300   -0.95262000   -3.97265400
 H                  4.53245200   -2.65485300   -3.27027100
 H                  2.98110300   -0.90752700   -1.97412400
 O                  5.20569000   -0.11049500   -0.12605400
 H                  3.38695600   -0.61190500   -3.66607800
 H                  4.85331500   -2.26367000   -1.58548500
 H                  6.95622100   -2.20356200   -2.96402700
 H                  7.28839900   -0.74109800   -1.13440000
 C                  4.01769800   -1.59916200    4.44553300
 C                  5.08867100   -0.70898800    4.34775000
 C                  5.27559500    0.02236500    3.17567400
 C                  4.40161100   -0.13483200    2.09383700
 C                  3.30978600   -1.01254100    2.19512200
 C                  3.13576400   -1.74213500    3.37618700
 H                  3.86442500   -2.17062100    5.35721700
 H                  5.77501700   -0.58095400    5.18042500
 H                  6.10314100    0.72096400    3.09233000
 H                  2.28516700   -2.41254900    3.42888400
 C                  2.27852400   -1.11204700    1.07977200
 C                  4.69903000    0.67307200    0.86123900
 O                  4.66233500    1.88510200    0.81145400
 O                  2.31881100   -0.24405100    0.17828500
 O                  1.44199700   -2.06869000    1.19056500
 C                 -0.24601900   -1.84321600   -0.00995500
 C                 -1.34532800   -1.82945400    0.96292900
 C                 -1.68492300   -3.16053100    1.63136300
 C                 -1.61179600   -4.33693000    0.64687800
 C                 -0.25642600   -4.36942400   -0.07448600
 C                  0.00388000   -3.06891500   -0.84980500
 H                  0.14585900   -0.89408100   -0.34413300
 H                 -1.28918800   -1.02129800    1.70921800
 H                 -0.97464900   -3.31836900    2.45409600
 H                 -1.78257600   -5.28168500    1.17831000
 H                  0.54439400   -4.49703500    0.66303100
 H                 -0.65266100   -3.00988700   -1.72498100
 O                 -2.09962500   -1.51658900   -0.18232400
 H                  1.03482100   -3.03264700   -1.21214400
 H                 -0.20669900   -5.22421600   -0.76098800
 H                 -2.41515100   -4.23543900   -0.09300700
 H                 -2.68697400   -3.08779600    2.07336600
 C                 -5.97120700   -1.62832900   -0.61914000
 C                 -5.77915800   -3.01661800   -0.77241400
 C                 -7.28240100   -1.11855800   -0.68988300
 C                 -6.85861100   -3.86672700   -0.98684900
 H                 -4.76975800   -3.41633700   -0.72322200
 C                 -8.35153100   -1.98682300   -0.90722000
 H                 -7.43525900   -0.05546000   -0.57312200
 C                 -8.15890500   -3.36101300   -1.05701300
 H                 -9.00255100   -4.02445100   -1.22501600
 C                 -2.96016100    2.22470300    0.12675600
 C                 -3.78601400    3.35911600    0.17475100
 C                 -1.57047700    2.34591800    0.31225400
 C                 -3.19528500    4.60506700    0.41135000
 H                 -4.84638600    3.23374400    0.02925100
 C                 -1.01039800    3.60549900    0.54671900
 H                 -0.95187300    1.45871200    0.26901300
 C                 -1.82062400    4.74488100    0.59800000
 H                 -1.38385400    5.71919500    0.78033400
 O                 -5.73554800    1.27962600   -0.26078900
 H                 -9.35615300   -1.57340500   -0.95886600
 H                 -6.67921100   -4.93295800   -1.10104400
 O                  0.32289700    3.82097100    0.74041400
 O                 -3.91646900    5.77459000    0.47785500
 C                  1.19473500    2.69278300    0.72122800
 H                  2.20275500    3.07280400    0.88668500
 H                  0.94663800    1.97795800    1.51361800
 H                  1.16257400    2.16581800   -0.23745300
 C                 -5.31795700    5.69800400    0.29516000
 H                 -5.69052700    6.72118500    0.38582700
 H                 -5.58192200    5.30431200   -0.69498700
 H                 -5.79768300    5.07023500    1.05725700
32
Uf
 N                 -1.80875900   -0.77294100   -0.05608700
 H                 -1.69490200   -1.76537900   -0.20013300
 C                 -0.65585200    0.00283900    0.00491300
 N                  0.49155000   -0.77391500   -0.03572800
 H                  0.37472500   -1.77597800   -0.02027700
 C                  1.83997600   -0.35412400   -0.02382900
 C                  2.80382100   -1.37094700    0.04877200
 C                  2.21889600    0.98818700   -0.08724900
 C                  4.16553500   -1.04408900    0.05388300
 H                  2.49938700   -2.41439000    0.09265000
 C                  3.58669000    1.30918800   -0.08119600
 H                  1.46653800    1.76148100   -0.13773900
 C                  4.55510100    0.29980900   -0.00733000
 H                  5.61143000    0.55774600   -0.01489700
 C                 -3.15151100   -0.34683800   -0.01993900
 C                 -4.13744300   -1.33869200   -0.15451700
 C                 -3.54300200    0.99070700    0.14871300
 C                 -5.48797500   -1.00521200   -0.12245600
 H                 -3.84118000   -2.37773900   -0.28507400
 C                 -4.90123700    1.30660900    0.17844800
 H                 -2.78783200    1.75628100    0.24843400
 C                 -5.88151500    0.32321100    0.04477400
 O                 -0.66106600    1.22361500    0.08591300
 H                 -6.93431000    0.58628200    0.06971600
 H                 -5.19134300    2.34543200    0.30856400
 H                 -6.23230300   -1.78902400   -0.22907500
 N                  5.13063300   -2.05759000    0.06593100
 H                  4.82728100   -2.92307800    0.49176800
 N                  3.97564200    2.64417600   -0.20112200
 H                  4.88815800    2.86259000    0.17397900
 H                  3.27735000    3.31646900    0.08491200
 H                  6.03315900   -1.77161700    0.42098700
65
Uf_INT2
 Cl                -3.24596300    1.94370100    2.90032400
 N                  3.22887700   -0.53550800    0.20797200
 H                  2.44052700   -1.12626300   -0.09957100
 C                  3.09505100    0.83988000    0.05696400
 N                  1.79437600    1.17894300   -0.25139400
 H                  1.08259700    0.43715300   -0.19373000
 C                 -2.53752200    0.57742000    1.85843800
 C                 -3.71864400   -0.07568300    1.13093600
 C                 -4.69126500   -0.79468800    2.08247800
 C                 -4.02080700   -1.33140100    3.36913900
 C                 -2.53936500   -1.66100300    3.13989800
 C                 -1.72846900   -0.42089700    2.70127700
 H                 -1.89795600    1.10299900    1.15230600
 H                 -4.23168400    0.66464100    0.51484400
 H                 -5.50046300   -0.10611000    2.34378100
 H                 -4.10196900   -0.57963600    4.16230300
 H                 -2.09970500   -2.08412400    4.05036100
 H                 -0.88507100   -0.73019100    2.07732300
 O                 -3.17002700   -1.09217700    0.24750400
 H                 -1.31963700    0.10548800    3.56845300
 H                 -2.46204400   -2.43082300    2.36471100
 H                 -4.56038800   -2.21859300    3.72150700
 H                 -5.14014600   -1.61400800    1.51098400
 C                 -1.63034000   -4.13242400   -3.33435100
 C                 -2.91710400   -3.59930400   -3.43592200
 C                 -3.26734500   -2.48551800   -2.67382500
 C                 -2.34047400   -1.90285900   -1.80111700
 C                 -1.04089400   -2.42647600   -1.70608600
 C                 -0.70222200   -3.54116400   -2.47999500
 H                 -1.35043000   -4.99878800   -3.92829100
 H                 -3.64574500   -4.04551200   -4.10770600
 H                 -4.26495800   -2.06223300   -2.75326700
 H                  0.31307700   -3.91275000   -2.39075500
 C                  0.02254400   -1.75836000   -0.84361200
 C                 -2.81047300   -0.71513600   -1.00300600
 O                 -3.02582500    0.38707000   -1.46964300
 O                 -0.34131000   -0.70172700   -0.24350300
 O                  1.16552300   -2.27639900   -0.82757800
 C                  4.36708500   -1.23902400    0.60278900
 C                  4.27821600   -2.64760300    0.59647800
 C                  5.57328500   -0.64020000    1.01625900
 C                  5.35924600   -3.42724600    0.99264100
 H                  3.34951400   -3.10820700    0.27224900
 C                  6.64454500   -1.44145100    1.41073000
 H                  5.64882400    0.43765200    1.01098900
 C                  6.55560500   -2.83419600    1.40592600
 H                  7.39944400   -3.44522400    1.71507200
 C                  1.28851700    2.42501000   -0.64461600
 C                  2.04832800    3.60149300   -0.71377300
 C                 -0.07171200    2.44171900   -0.99860000
 C                  1.42983800    4.78491000   -1.14132800
 H                  3.09431500    3.58090300   -0.43992100
 C                 -0.68245800    3.62825500   -1.40998800
 C                  0.07307800    4.80901700   -1.48591600
 H                 -0.39528000    5.73929700   -1.80167300
 O                  4.01981300    1.64532300    0.18597700
 H                 -0.63674200    1.51666700   -0.98412800
 H                  7.56758900   -0.95984100    1.72651500
 H                  5.26390200   -4.51061000    0.97751000
 N                 -2.05678300    3.63709100   -1.69595000
 H                 -2.31609200    4.25542600   -2.45347000
 N                  2.20241700    5.96226400   -1.26585700
 H                  1.66669900    6.80243100   -1.08278300
 H                 -2.44699800    2.70887700   -1.82036300
 H                  3.02512700    5.94378700   -0.67510900
82
Uf_TS3
 Cl                -4.12297300    3.24636800    2.48922900
 N                  4.89590100    0.10418600    0.15404200
 H                  4.20228200   -0.64299700    0.27277300
 C                  4.38206300    1.33076600   -0.26928600
 N                  3.01267900    1.25785800   -0.38490500
 H                  2.60367700    0.35174700   -0.10919800
 C                 -3.66343900    1.65866000    1.64183400
 C                 -4.97992500    1.00407400    1.20669100
 C                 -5.83793600    0.51192000    2.38550000
 C                 -5.02038000    0.14492500    3.64513100
 C                 -3.61022100   -0.33383000    3.27786800
 C                 -2.80288500    0.75868500    2.54373300
 H                 -3.10300200    1.98993900    0.76957300
 H                 -5.53553200    1.69322900    0.56865000
 H                 -6.57233600    1.28520100    2.63040200
 H                 -4.94274000    1.02142000    4.29854600
 H                 -3.06756100   -0.64792800    4.17658000
 H                 -2.05936200    0.29201400    1.89204300
 O                 -4.64602100   -0.16467600    0.40487400
 H                 -2.26487800    1.39038300    3.25597400
 H                 -3.68972600   -1.21580200    2.63270300
 H                 -5.55210200   -0.62549800    4.21572400
 H                 -6.39798700   -0.35671000    2.02355000
 C                 -4.04824000   -3.65952200   -3.06376900
 C                 -5.15633500   -2.82998000   -3.24378800
 C                 -5.24148400   -1.62813600   -2.54282900
 C                 -4.22812900   -1.24969100   -1.65453400
 C                 -3.09860000   -2.06932700   -1.48903400
 C                 -3.02897600   -3.27542500   -2.19474700
 H                 -3.97355600   -4.59697000   -3.60843100
 H                 -5.95078800   -3.11429600   -3.92837600
 H                 -6.09740600   -0.97361400   -2.67830300
 H                 -2.14957300   -3.89246100   -2.04790800
 C                 -1.92193600   -1.62763100   -0.63332600
 C                 -4.43316100    0.04424000   -0.91781000
 O                 -4.55316600    1.12425700   -1.46030800
 O                 -1.84308900   -0.41216100   -0.33861900
 O                 -1.10408600   -2.55109000   -0.30998000
 C                  0.64545200   -1.89678800    0.53215800
 C                  1.67409800   -2.08646900   -0.50567700
 C                  2.08048500   -3.53185100   -0.79718100
 C                  2.21851400   -4.35639700    0.49043900
 C                  0.93671800   -4.27788400    1.33309100
 C                  0.59809900   -2.82874800    1.71578300
 H                  0.22701500   -0.90644300    0.62761700
 H                  1.47413400   -1.54526600   -1.44545200
 H                  1.31996000   -3.98046800   -1.45106000
 H                  2.44956500   -5.40143400    0.24731000
 H                  0.09844900   -4.68968600    0.75847600
 H                  1.31402200   -2.45472500    2.45546100
 O                  2.50050700   -1.40853700    0.39938600
 H                 -0.39754400   -2.76831800    2.16458200
 H                  1.03533200   -4.88492000    2.24218500
 H                  3.06161100   -3.96434400    1.07163800
 H                  3.02674400   -3.52321600   -1.35316200
 C                  6.21957900   -0.22364300    0.43199200
 C                  6.47706900   -1.53952800    0.87014500
 C                  7.30411000    0.66681600    0.30332300
 C                  7.77128100   -1.95160300    1.16817300
 H                  5.64333400   -2.22925500    0.97420800
 C                  8.59397100    0.23474600    0.60863100
 H                  7.11087500    1.67525600   -0.03352800
 C                  8.84642900   -1.06838400    1.04107800
 H                  9.85771900   -1.38974700    1.27421600
 C                  2.12173700    2.22992900   -0.86699700
 C                  2.48501500    3.56060400   -1.11918900
 C                  0.80491200    1.80207800   -1.08581900
 C                  1.50821700    4.45015600   -1.58821100
 H                  3.50365700    3.88171400   -0.95092200
 C                 -0.16791400    2.69311300   -1.56145200
 H                  0.52390400    0.77171600   -0.90017100
 C                  0.19184300    4.02952500   -1.80818800
 H                 -0.55217500    4.73394000   -2.17507800
 O                  5.07195000    2.32341000   -0.50535800
 H                  9.41743700    0.93756800    0.50316100
 H                  7.93871400   -2.97226400    1.50389800
 N                 -1.44434000    2.22565500   -1.84254600
 H                 -2.19327400    2.90151300   -1.85137300
 N                  1.85161300    5.80551100   -1.79211300
 H                  1.30439700    6.24315500   -2.52356100
 H                  2.83956100    5.92789800   -1.97883500
 H                 -1.70223400    1.33690800   -1.42450400
33
Ug
 N                 -1.83220000   -0.78482100   -0.00035800
 H                 -1.73006700   -1.78957800   -0.00094700
 C                 -0.67654400   -0.00922500    0.00009300
 N                  0.47115300   -0.78263600   -0.00039000
 H                  0.35893600   -1.78568600   -0.00151500
 C                  1.81766900   -0.35470100   -0.00021900
 C                  2.79620100   -1.36390400   -0.00337900
 C                  2.20609900    0.98761500    0.00181800
 C                  4.15237100   -1.04851800   -0.00367000
 H                  2.49043000   -2.40893000   -0.00575200
 C                  3.56925900    1.31743600    0.00018700
 H                  1.45089700    1.76081700    0.00313900
 C                  4.52720700    0.30279800   -0.00293900
 H                  5.58304000    0.56325800   -0.00532800
 C                 -3.16362000   -0.33930300   -0.00007400
 C                 -4.17205800   -1.31992000   -0.00064500
 C                 -3.56164300    1.00477000    0.00072500
 H                 -3.89389900   -2.37608800   -0.00127500
 C                 -4.92741900    1.27947700    0.00089800
 H                 -2.81887900    1.78927500    0.00118300
 C                 -5.84661400    0.23195300    0.00028800
 O                 -0.68672300    1.21415800    0.00096400
 C                  3.97951200    2.77211900   -0.00022000
 H                  3.59303200    3.29270400   -0.88363200
 H                  3.58414200    3.29566400    0.87742000
 H                  5.06727900    2.88137100    0.00494900
 C                  5.20119000   -2.13599800    0.00461000
 H                  5.77203500   -2.12948900    0.94056200
 H                  4.75426000   -3.12804900   -0.10438600
 H                  5.92059000   -2.00059400   -0.81032700
 H                 -5.27289400    2.30867200    0.00150600
 N                 -5.47584500   -1.05557900   -0.00047500
 H                 -6.91653800    0.42706100    0.00041200
66
Ug_INT2
 Cl                -2.96508800    2.39512400    2.66965200
 N                  3.06525000   -0.78965500    0.06102200
 H                  2.23781100   -1.31699600   -0.27535800
 C                  3.06238500    0.59241300   -0.08242300
 N                  1.82538500    1.05533600   -0.47850200
 H                  1.04187400    0.38177700   -0.49227000
 C                 -2.36432100    0.90786100    1.72835200
 C                 -3.61221400    0.13056800    1.29496900
 C                 -4.38340900   -0.48721900    2.47509000
 C                 -3.49509300   -0.81628200    3.69739300
 C                 -2.05345900   -1.13110600    3.27674600
 C                 -1.38579300    0.06345300    2.56020300
 H                 -1.86844400    1.34003200    0.86191300
 H                 -4.25384200    0.77131200    0.68774300
 H                 -5.18358200    0.19851100    2.77015500
 H                 -3.48966700    0.03749100    4.38463700
 H                 -1.45529600   -1.41595400    4.14966400
 H                 -0.62741600   -0.30104500    1.86179600
 O                 -3.16251900   -0.96970700    0.45952400
 H                 -0.88223200    0.71732600    3.27783200
 H                 -2.05948400   -1.99445700    2.60279300
 H                 -3.92702400   -1.65993100    4.24870200
 H                 -4.86418000   -1.39413800    2.09341400
 C                 -2.12662500   -4.36573700   -2.97770300
 C                 -3.41593000   -3.82945500   -2.98544900
 C                 -3.67603200   -2.64193700   -2.30274700
 C                 -2.65510600   -1.98634200   -1.60441200
 C                 -1.35262500   -2.51128600   -1.61010100
 C                 -1.10604200   -3.70375300   -2.29847000
 H                 -1.91710600   -5.29089300   -3.50849300
 H                 -4.21700500   -4.33144200   -3.52170900
 H                 -4.67576100   -2.21662500   -2.30737400
 H                 -0.08904500   -4.08085400   -2.28590200
 C                 -0.19374000   -1.77064300   -0.95899500
 C                 -3.03347600   -0.72757800   -0.87102200
 O                 -3.36028400    0.31104000   -1.40704900
 O                 -0.45296000   -0.60938500   -0.52051400
 O                  0.92304500   -2.34624600   -0.94092800
 C                  4.12339900   -1.57407100    0.50818200
 C                  3.93224500   -2.97613200    0.51887000
 C                  5.36302600   -1.09206400    0.96323600
 H                  2.98232000   -3.37634100    0.16852500
 C                  6.31368400   -2.01564800    1.39380100
 H                  5.55181300   -0.02813000    0.96308000
 C                  6.02219700   -3.37676800    1.36345000
 C                  1.46684000    2.36670300   -0.81620300
 C                  2.32086300    3.47487500   -0.72873700
 C                  0.14488400    2.55183700   -1.27620000
 C                  1.85767100    4.74762900   -1.09076400
 H                  3.33281100    3.33101800   -0.37536000
 C                 -0.32290100    3.81278200   -1.63194700
 C                  0.54513900    4.91217600   -1.53580600
 H                  0.18987000    5.90414900   -1.80979100
 O                  4.04769500    1.30638800    0.12085400
 H                 -0.50658500    1.68642300   -1.35832600
 H                  7.28141300   -1.67238000    1.75116200
 C                  2.79099900    5.93387000   -0.98376000
 H                  3.12185200    6.09078800    0.05010300
 H                  3.69525100    5.78733600   -1.58656100
 H                  2.30763700    6.85551500   -1.32286600
 C                 -1.74123800    3.98705700   -2.12769100
 H                 -1.76119600    4.27630700   -3.18645600
 H                 -2.31517100    3.06236700   -2.02316100
 H                 -2.26320600    4.77501800   -1.57171600
 N                  4.84581200   -3.85540400    0.93066800
 H                  6.75317600   -4.11315800    1.69516600
83
Ug_TS3
 Cl                 4.59981700    2.43382100   -3.17955600
 N                 -4.89530900   -0.09162100   -0.32916400
 H                 -4.11641000   -0.76152900   -0.39962400
 C                 -4.53823400    1.21459300    0.00249800
 N                 -3.17063100    1.33265200    0.11714800
 H                 -2.64303200    0.46827300   -0.08807300
 C                  4.01828300    1.13997800   -1.97755300
 C                  5.26508200    0.62496100   -1.24981000
 C                  6.21497900   -0.17936300   -2.15500500
 C                  5.51028600   -0.87141100   -3.34401800
 C                  4.05706700   -1.22519900   -3.00407500
 C                  3.21833000    0.02988800   -2.67850100
 H                  3.39150700    1.69855800   -1.28555200
 H                  5.77953800    1.46044400   -0.77230300
 H                  6.99809900    0.48973700   -2.52463600
 H                  5.52326100   -0.20546800   -4.21454600
 H                  3.59289300   -1.77086800   -3.83346900
 H                  2.40619100   -0.23653400   -1.99637900
 O                  4.81009800   -0.27178400   -0.19973600
 H                  2.76783600    0.44259800   -3.58573700
 H                  4.04658600   -1.89699800   -2.13879200
 H                  6.06900000   -1.77070000   -3.62883000
 H                  6.70458100   -0.92019600   -1.51419800
 C                  3.72255000   -2.68125400    3.99313900
 C                  4.83397100   -1.84086600    4.07710300
 C                  5.04430700   -0.87436000    3.09496700
 C                  4.15405900   -0.74410900    2.02239500
 C                  3.01898200   -1.56903500    1.94762300
 C                  2.82445900   -2.53916700    2.93704500
 H                  3.55023800   -3.43664500    4.75542100
 H                  5.53373400   -1.93458500    4.90317700
 H                  5.90373400   -0.21275800    3.15060400
 H                  1.94426900   -3.16709000    2.85506400
 C                  1.95509800   -1.36310000    0.87725500
 C                  4.49729900    0.29583500    0.99455700
 O                  4.64222500    1.47513800    1.24085500
 O                  1.94408500   -0.26496900    0.27589200
 O                  1.14712700   -2.33768500    0.71933100
 C                 -0.56998000   -1.81282600   -0.35388300
 C                 -1.63108200   -1.85292600    0.65908800
 C                 -2.07581300   -3.23331700    1.13720000
 C                 -2.13786200   -4.24945600   -0.01238000
 C                 -0.80771300   -4.29347100   -0.77863200
 C                 -0.44696400   -2.92086700   -1.36712400
 H                 -0.10684300   -0.85902400   -0.55572000
 H                 -1.48153700   -1.17131900    1.51104900
 H                 -1.36269000   -3.57477400    1.89967000
 H                 -2.38425800   -5.24428600    0.37940700
 H                 -0.00540900   -4.59754700   -0.09620500
 H                 -1.11130300   -2.67965700   -2.20440500
 O                 -2.38225900   -1.30974200   -0.40066300
 H                  0.57677900   -2.92141900   -1.75130700
 H                 -0.85149200   -5.03911200   -1.58261500
 H                 -2.94534900   -3.96524700   -0.69786300
 H                 -3.05502600   -3.13956200    1.62424000
 C                 -6.17398800   -0.57874600   -0.56342600
 C                 -6.30063500   -1.94405700   -0.90509100
 C                 -7.35907900    0.17430100   -0.48941700
 H                 -5.39983500   -2.55425700   -0.97328400
 C                 -8.56646000   -0.46780400   -0.75481800
 H                 -7.30632400    1.22212500   -0.23031000
 C                 -8.57714600   -1.82192800   -1.08159100
 C                 -2.43170400    2.46196400    0.50126300
 C                 -2.99555700    3.72160400    0.74495600
 C                 -1.03997500    2.29164800    0.64704800
 C                 -2.17812200    4.79278000    1.13074300
 H                 -4.06362100    3.85016000    0.63487200
 C                 -0.21846800    3.34921100    1.02939600
 H                 -0.59297000    1.31800300    0.46497800
 C                 -0.80300700    4.60272500    1.27098800
 H                 -0.17248700    5.43705600    1.57289600
 O                 -5.35258900    2.12389800    0.16796300
 C                 -2.80173500    6.14749400    1.38608800
 H                 -3.26558700    6.55201000    0.47810500
 H                 -3.59045200    6.08848600    2.14542800
 H                 -2.05719900    6.87169800    1.73074700
 C                  1.27241800    3.14929100    1.17998700
 H                  1.61724800    3.46544400    2.17157600
 H                  1.56012700    2.10468900    1.03969800
 H                  1.82693600    3.75160900    0.44932500
 H                 -9.49889900    0.08850700   -0.70556700
 N                 -7.45672600   -2.55550400   -1.15662500
 H                 -9.51142300   -2.34037600   -1.29110700
37
Uh
 N                  0.22379300   -0.96040000   -0.01776000
 H                  0.06116300   -1.95662700   -0.02080700
 C                 -0.89137800   -0.12306100   -0.01255900
 N                 -2.07563200   -0.83836400   -0.00563300
 H                 -2.01461500   -1.84578100    0.00089600
 C                 -3.39958200   -0.34357000    0.00008500
 C                 -4.42651300   -1.30318800    0.01572700
 C                 -3.72079300    1.01627400   -0.00855400
 C                 -5.76542800   -0.92109300    0.02186400
 H                 -4.17283000   -2.36206100    0.02324400
 C                 -5.06595900    1.41320900   -0.00082900
 H                 -2.92856400    1.75136400   -0.01911900
 C                 -6.07274800    0.44711300    0.01460200
 H                 -7.11434500    0.75953600    0.02169000
 C                  1.58011900   -0.59785600   -0.02319300
 C                  2.52030600   -1.64359100   -0.03426200
 C                  2.03510600    0.73152200   -0.02165400
 C                  3.88190900   -1.37474900   -0.04020700
 H                  2.17886600   -2.67618600   -0.04181700
 C                  3.40294100    0.98738600   -0.02767800
 H                  1.31855800    1.53913400   -0.01914700
 C                  4.33447300   -0.05297600   -0.03746000
 O                 -0.82092300    1.09744200   -0.01430300
 C                 -5.40376600    2.88634200   -0.00628200
 H                 -4.99525200    3.38979300    0.87716900
 H                 -4.97972300    3.38697800   -0.88382100
 H                 -6.48475300    3.04918300   -0.01571500
 C                 -6.86681600   -1.95528000    0.02539500
 H                 -7.43148500   -1.93650600   -0.91417600
 H                 -6.47028000   -2.96628200    0.15363400
 H                 -7.58295900   -1.77045400    0.83334400
 H                  3.74830700    2.01563700   -0.03336900
 H                  4.59447600   -2.19205100   -0.05593300
 C                  5.80461600    0.24176300    0.01668500
 F                  6.10791800    1.41547800   -0.58269800
 F                  6.53512200   -0.72435600   -0.58818700
 F                  6.25971400    0.32850800    1.29110900
70
Uh_INT2
 Cl                -4.24828200    0.92230100    3.04329100
 N                  2.15499000    0.70885500   -0.39896400
 H                  1.58593100   -0.10516800   -0.69718400
 C                  1.55284900    1.96502100   -0.41397400
 N                  0.19830000    1.86425100   -0.64315400
 H                 -0.22014400    0.91925300   -0.64348500
 C                 -3.20495000   -0.14058700    1.93090800
 C                 -4.06297800   -1.35252500    1.55120100
 C                 -4.36634700   -2.27905000    2.74197200
 C                 -3.28294800   -2.25260400    3.84524200
 C                 -1.90067000   -1.91879500    3.26881400
 C                 -1.87450600   -0.52832500    2.59628600
 H                 -3.03720200    0.49093400    1.06115300
 H                 -4.97811800   -1.01811800    1.05974800
 H                 -5.33607700   -2.00069500    3.16575000
 H                 -3.54795300   -1.50208700    4.59866700
 H                 -1.13953100   -1.95953000    4.05616700
 H                 -1.12109400   -0.51460700    1.80387500
 O                 -3.30027000   -2.13135900    0.59016200
 H                 -1.60454300    0.24865700    3.31703200
 H                 -1.63053200   -2.67953900    2.52855700
 H                 -3.26017900   -3.21995000    4.36087400
 H                 -4.47445500   -3.28900800    2.33257000
 C                 -1.36433500   -4.65484700   -3.19289300
 C                 -2.74979800   -4.71847000   -3.03092100
 C                 -3.39765700   -3.77653900   -2.23280700
 C                 -2.66852200   -2.77087500   -1.58738600
 C                 -1.27734500   -2.69135900   -1.76242100
 C                 -0.64043600   -3.64309000   -2.56566500
 H                 -0.85338700   -5.38535800   -3.81480400
 H                 -3.32587700   -5.49656100   -3.52476300
 H                 -4.47581000   -3.81726500   -2.10548700
 H                  0.43388600   -3.55156000   -2.68410200
 C                 -0.46557300   -1.54937900   -1.16975700
 C                 -3.44700000   -1.81573100   -0.72270000
 O                 -4.23954400   -0.99738900   -1.14080900
 O                 -1.13073300   -0.62236300   -0.61763400
 O                  0.78363200   -1.59570200   -1.30468700
 C                  3.48468700    0.41863000   -0.12799400
 C                  3.87524800   -0.93672600   -0.23253300
 C                  4.45248000    1.37114500    0.25619200
 C                  5.17964900   -1.32110400    0.03365900
 H                  3.13094300   -1.67060000   -0.52559700
 C                  5.75631400    0.96798400    0.52103000
 H                  4.16161600    2.40832000    0.33474200
 C                  6.13747500   -0.37340400    0.41741900
 C                 -0.72291200    2.90521400   -0.82268900
 C                 -0.41651500    4.26831800   -0.71282400
 C                 -2.04377300    2.51906000   -1.13684800
 C                 -1.41790100    5.22973400   -0.90942800
 H                  0.59603900    4.56167300   -0.47137200
 C                 -3.04373300    3.46740900   -1.32741200
 C                 -2.72017700    4.82866100   -1.21124800
 H                 -3.49453700    5.57995200   -1.35656400
 O                  2.16248100    3.02275800   -0.24567100
 H                 -2.27051200    1.46145100   -1.23789700
 H                  6.48932600    1.71017500    0.82177400
 H                  5.45826600   -2.36710400   -0.04659500
 C                 -1.07157100    6.69715100   -0.78234600
 H                 -0.69808800    6.93454900    0.22107400
 H                 -0.28439700    6.98510900   -1.48943300
 H                 -1.94239700    7.33202200   -0.97345800
 C                 -4.45157900    3.03213500   -1.66811600
 H                 -4.72522600    3.32984800   -2.68861800
 H                 -4.56022400    1.94661000   -1.59617100
 H                 -5.18415200    3.49186300   -0.99410100
 C                  7.55508100   -0.78023500    0.64201300
 F                  8.30380000   -0.75054600   -0.49692600
 F                  7.66119200   -2.04777400    1.11907600
 F                  8.19459900    0.02914400    1.52529400
87
Uh_TS3
 Cl                -5.55706100    1.71668000    3.56571400
 N                  3.92590500    0.59092800    0.00999200
 H                  3.22454000   -0.16206800    0.05999800
 C                  3.41035100    1.87251000   -0.19941800
 N                  2.03444600    1.83765400   -0.23796000
 H                  1.61989000    0.90645100   -0.07665500
 C                 -4.92173700    0.60894100    2.21498800
 C                 -6.15132700    0.04385900    1.49514500
 C                 -6.97081000   -0.93285700    2.35677500
 C                 -6.13950800   -1.66567800    3.43457600
 C                 -4.67997800   -1.83705200    2.99499100
 C                 -3.98347200   -0.47825600    2.76430200
 H                 -4.38867200    1.29042500    1.55529900
 H                 -6.76753500    0.86504100    1.12562200
 H                 -7.78965800   -0.38163000    2.82914000
 H                 -6.16786000   -1.09409100    4.36943200
 H                 -4.12144700   -2.41272800    3.74184800
 H                 -3.18594800   -0.59325900    2.02500700
 O                 -5.66862600   -0.69972600    0.34275300
 H                 -3.52822300   -0.11300800    3.68934400
 H                 -4.65308500   -2.41552700    2.06507600
 H                 -6.59384800   -2.64009700    3.64908700
 H                 -7.42595300   -1.65169900    1.66737800
 C                 -4.56598200   -2.59367500   -4.10156900
 C                 -5.76396900   -1.87868300   -4.05549700
 C                 -6.02126300   -1.03145400   -2.97893000
 C                 -5.09135400   -0.89689700   -1.94114800
 C                 -3.87194800   -1.59307900   -1.99600200
 C                 -3.63046500   -2.44502800   -3.07941600
 H                 -4.35682000   -3.25547300   -4.93800500
 H                 -6.49488200   -1.97741100   -4.85350800
 H                 -6.94848800   -0.46794600   -2.93290700
 H                 -2.68492400   -2.97548000   -3.09708200
 C                 -2.77757800   -1.36417500   -0.96176200
 C                 -5.48572900    0.00334500   -0.80548800
 O                 -5.76831800    1.17652700   -0.93235600
 O                 -2.84938900   -0.32794000   -0.26216700
 O                 -1.86216200   -2.25210100   -0.93210500
 C                 -0.14831600   -1.62219000    0.10200200
 C                  0.84824400   -1.46861900   -0.96343900
 C                  1.40873100   -2.75048200   -1.57474800
 C                  1.64187300   -3.84027000   -0.51831000
 C                  0.36966400   -4.08799600    0.30537200
 C                 -0.09774900   -2.81279000    1.02351900
 H                 -0.70191600   -0.74536400    0.40153900
 H                  0.57923500   -0.74383000   -1.74731000
 H                  0.69321200   -3.10786200   -2.32740100
 H                  1.96809600   -4.76888800   -1.00332100
 H                 -0.43417600   -4.42254400   -0.36060000
 H                  0.58360100   -2.56753400    1.84592000
 O                  1.59496500   -0.92889000    0.10237300
 H                 -1.09262900   -2.95444800    1.45430300
 H                  0.53663100   -4.88526000    1.04072000
 H                  2.45273400   -3.52433200    0.14951100
 H                  2.34318300   -2.51273500   -2.09942600
 C                  5.25371600    0.22052500    0.14672700
 C                  5.51947200   -1.14923200    0.36833100
 C                  6.34407800    1.11349200    0.07532600
 C                  6.81833000   -1.61005500    0.51443900
 H                  4.68549800   -1.84315300    0.42221800
 C                  7.64102600    0.63698200    0.22522200
 H                  6.14871500    2.16112200   -0.10093600
 C                  7.89718800   -0.72069500    0.44259400
 C                  1.15101400    2.89816300   -0.49610700
 C                  1.55460300    4.22940000   -0.66301500
 C                 -0.21781600    2.57615900   -0.58985500
 C                  0.60079200    5.22299700   -0.92325000
 H                  2.60544500    4.47441000   -0.59188200
 C                 -1.17411600    3.55558900   -0.84663400
 H                 -0.54107900    1.54613200   -0.46485300
 C                 -0.74947400    4.88347200   -1.01309800
 H                 -1.48650800    5.65835400   -1.21573900
 O                  4.10654500    2.87859900   -0.33096600
 C                  1.05262600    6.65518700   -1.10694100
 H                  1.72590100    6.75514800   -1.96696500
 H                  0.20245900    7.32491400   -1.26860600
 H                  1.60283000    7.01668400   -0.23011100
 C                 -2.63870500    3.19393600   -0.94261200
 H                 -3.06860800    3.52851200   -1.89412500
 H                 -2.79895900    2.11642200   -0.86036500
 H                 -3.21845400    3.68148700   -0.14887800
 H                  8.47113800    1.33352100    0.16190100
 H                  6.99968200   -2.66751600    0.67730700
 C                  9.29209400   -1.20542600    0.66297000
 F                  9.46268500   -2.48909100    0.25471100
 F                 10.21086200   -0.45409400    0.00502300
 F                  9.65926500   -1.18013900    1.97428300
36
Ui
 N                 -1.43937700   -1.05925400   -0.00008700
 H                 -1.26528000   -2.05400600    0.00034000
 C                 -0.34217400   -0.20419000    0.00025000
 N                  0.85772600   -0.89513700   -0.00008600
 H                  0.81606600   -1.90357000   -0.00241700
 C                  2.17069900   -0.37413800   -0.00011100
 C                  3.21760100   -1.31215100   -0.00629800
 C                  2.46451000    0.99223600    0.00473600
 C                  4.54846500   -0.90258400   -0.00631800
 H                  2.98581400   -2.37603800   -0.01084300
 C                  3.80109000    1.41660500    0.00228900
 H                  1.65692300    1.71053600    0.00813800
 C                  4.82788200    0.47150000   -0.00345300
 H                  5.86289100    0.80521900   -0.00634100
 C                 -2.80076100   -0.71252500    0.00005800
 C                 -3.73302400   -1.76610300    0.00049400
 C                 -3.29411100    0.59644900   -0.00031200
 H                 -3.38127900   -2.79990600    0.00077800
 C                 -4.67897300    0.79661900   -0.00022400
 H                 -2.60465600    1.42962400   -0.00061300
 C                 -5.50740400   -0.32966400    0.00023300
 O                 -0.43712300    1.01571100    0.00103000
 C                  4.10879600    2.89640600   -0.00018700
 H                  3.72153300    3.38003900   -0.90423800
 H                  3.64443800    3.39959000    0.85508000
 H                  5.18537300    3.08154900    0.04387500
 C                  5.67038000   -1.91447600    0.00516400
 H                  6.19860000   -1.91004300    0.96607000
 H                  5.29974100   -2.92936900   -0.16373000
 H                  6.41250200   -1.69422400   -0.76956800
 N                 -5.04952100   -1.58808900    0.00058400
 H                 -6.58973400   -0.21188900    0.00032100
 C                 -5.25580600    2.19058900   -0.00061900
 H                 -4.93081300    2.75497800    0.88035000
 H                 -4.93108500    2.75436400   -0.88208400
 H                 -6.34887600    2.16739500   -0.00044500
69
Ui_INT2
 Cl                -3.22321200    2.14110000    2.82084500
 N                  2.89313900   -0.52316200   -0.14992300
 H                  2.09230600   -1.10947000   -0.45032900
 C                  2.77452500    0.85561900   -0.27164800
 N                  1.48510600    1.22419500   -0.59349500
 H                  0.75682900    0.49149000   -0.57500900
 C                 -2.56150700    0.71699300    1.82438400
 C                 -3.76886400   -0.14309800    1.43440200
 C                 -4.43615500   -0.83419600    2.63691700
 C                 -3.46877600   -1.11772700    3.80956800
 C                 -2.02988700   -1.31861400    3.31606400
 C                 -1.48573600   -0.06626700    2.59383700
 H                 -2.14014200    1.19786900    0.94427300
 H                 -4.48355300    0.45811700    0.86986700
 H                 -5.26807000   -0.21289200    2.98252200
 H                 -3.49259300   -0.27765400    4.51309100
 H                 -1.37155500   -1.57344900    4.15427800
 H                 -0.73621400   -0.36191200    1.85450800
 O                 -3.28029900   -1.19395100    0.55827300
 H                 -0.99845500    0.61109500    3.30084300
 H                 -2.00548100   -2.16854000    2.62568500
 H                 -3.81136500   -2.00004200    4.36311900
 H                 -4.86870400   -1.76719200    2.26044700
 C                 -2.15916300   -4.44990300   -2.98615700
 C                 -3.48444900   -4.01465800   -2.92164800
 C                 -3.80020000   -2.86073500   -2.20562500
 C                 -2.79884200   -2.13855100   -1.54568700
 C                 -1.46199200   -2.56131200   -1.62395300
 C                 -1.15960800   -3.72105100   -2.34520900
 H                 -1.90626400   -5.34834700   -3.54329400
 H                 -4.27051900   -4.56914900   -3.42754100
 H                 -4.82846700   -2.51375200   -2.15413900
 H                 -0.11739000   -4.01858500   -2.38887200
 C                 -0.33200900   -1.74310500   -1.01607500
 C                 -3.23503200   -0.92324900   -0.77224200
 O                 -3.66531600    0.09505800   -1.27305700
 O                 -0.65750700   -0.61302200   -0.54163600
 O                  0.82523200   -2.22988700   -1.06528800
 C                  4.03121700   -1.22867900    0.22859500
 C                  3.94718300   -2.64174600    0.22782900
 C                  5.25042800   -0.65787000    0.62330900
 H                  3.01438000   -3.11268800   -0.07718100
 C                  6.30856200   -1.49458200    0.99426100
 H                  5.35180400    0.41911800    0.62713300
 C                  6.10539200   -2.87491000    0.95381500
 C                  1.00766000    2.50666100   -0.89256000
 C                  1.77650600    3.67748300   -0.83630700
 C                 -0.34817300    2.59225200   -1.27726700
 C                  1.19652300    4.91349400   -1.15479200
 H                  2.81460400    3.60988900   -0.54072900
 C                 -0.93148900    3.81607900   -1.58919400
 C                 -0.14748100    4.97912200   -1.52520700
 H                 -0.59335600    5.94282600   -1.76559200
 O                  3.71032100    1.64336700   -0.11075000
 H                 -0.93396300    1.67931400   -1.33632400
 C                  2.03954600    6.16803400   -1.08274400
 H                  2.41653100    6.33914200   -0.06708800
 H                  2.91604700    6.09949300   -1.73818800
 H                  1.46725200    7.05256900   -1.37964500
 C                 -2.38459600    3.88357200   -2.00365700
 H                 -2.48644100    4.18776000   -3.05347500
 H                 -2.87644000    2.91408100   -1.88731100
 H                 -2.93580100    4.61767800   -1.40384100
 N                  4.95005000   -3.44367000    0.57813900
 H                  6.90985400   -3.55503600    1.23566500
 C                  7.63471900   -0.91439400    1.42459800
 H                  8.07952600   -0.30094800    0.63217400
 H                  7.52328800   -0.26797400    2.30317200
 H                  8.34963100   -1.70353700    1.67837900
86
Ui_TS3
 Cl                 4.80309400    2.44724500   -3.21304100
 N                 -4.66188400   -0.13653200   -0.27244800
 H                 -3.87834200   -0.79973900   -0.35103700
 C                 -4.31194600    1.17202700    0.05592600
 N                 -2.94395900    1.30110400    0.15693700
 H                 -2.41140800    0.44095000   -0.05354000
 C                  4.23840700    1.15365100   -2.00272200
 C                  5.49360400    0.64930900   -1.28195800
 C                  6.44250500   -0.15177500   -2.19108800
 C                  5.73417300   -0.85237200   -3.37291800
 C                  4.28572000   -1.21461400   -3.02171600
 C                  3.44097600    0.03597900   -2.69439600
 H                  3.61272700    1.71041300   -1.30826600
 H                  6.00582100    1.48974900   -0.81078300
 H                  7.21867100    0.52118100   -2.56831700
 H                  5.73669700   -0.18923200   -4.24567900
 H                  3.81942300   -1.76607400   -3.84607300
 H                  2.63542300   -0.23348400   -2.00569200
 O                  5.05185800   -0.24693200   -0.22584700
 H                  2.98140900    0.44267700   -3.59979500
 H                  4.28569900   -1.88361000   -2.15420200
 H                  6.29684300   -1.74889100   -3.65868200
 H                  6.94134600   -0.88726900   -1.55125800
 C                  4.00827700   -2.65051800    3.98143100
 C                  5.11486900   -1.80285400    4.05545900
 C                  5.31247600   -0.83795000    3.06910700
 C                  4.41424700   -0.71653900    2.00217300
 C                  3.28395300   -1.54885600    1.93746600
 C                  3.10222600   -2.51726600    2.93099400
 H                  3.84588100   -3.40471100    4.74707000
 H                  5.82073100   -1.88968400    4.87708700
 H                  6.16803500   -0.17075400    3.11702000
 H                  2.22550100   -3.15097500    2.85678300
 C                  2.21163000   -1.35267900    0.87372900
 C                  4.74394000    0.32241200    0.96891200
 O                  4.88339200    1.50330300    1.21067300
 O                  2.18954300   -0.25635600    0.26945900
 O                  1.40882200   -2.33284600    0.72397700
 C                 -0.31946200   -1.82191400   -0.33589500
 C                 -1.37300600   -1.87071200    0.68466800
 C                 -1.80256800   -3.25492400    1.16580100
 C                 -1.86535700   -4.27109400    0.01629600
 C                 -0.54085600   -4.30416300   -0.76023100
 C                 -0.19561100   -2.92843500   -1.35072100
 H                  0.13388500   -0.86421100   -0.54150000
 H                 -1.22244000   -1.18827100    1.53584800
 H                 -1.08070600   -3.59082600    1.92251400
 H                 -2.10074500   -5.26803800    0.40949800
 H                  0.26910600   -4.60223800   -0.08421800
 H                 -0.86848900   -2.69203600   -2.18252800
 O                 -2.13703000   -1.33351700   -0.36870400
 H                  0.82502200   -2.92066600   -1.74304900
 H                 -0.58492800   -5.04971400   -1.56429300
 H                 -2.68035300   -3.99301300   -0.66275800
 H                 -2.77869500   -3.16936000    1.66047000
 C                 -5.93869800   -0.63580100   -0.49467700
 C                 -6.05415500   -2.00263700   -0.83603400
 C                 -7.12712000    0.10513300   -0.40842500
 H                 -5.15012100   -2.60655500   -0.91417600
 C                 -8.34750400   -0.53021800   -0.65947000
 H                 -7.07572600    1.15399100   -0.14829500
 C                 -8.33245400   -1.88795700   -0.98667100
 C                 -2.21048600    2.43603400    0.53433900
 C                 -2.78161500    3.69143700    0.78308700
 C                 -0.81606300    2.27671400    0.66708400
 C                 -1.96889600    4.76893900    1.16122900
 H                 -3.85159200    3.81175300    0.68272600
 C                  0.00082100    3.34067300    1.04133600
 H                 -0.36330300    1.30657900    0.48063700
 C                 -0.59106500    4.58975100    1.28819700
 H                  0.03584000    5.42912200    1.58360200
 O                 -5.13119800    2.07547800    0.22999000
 C                 -2.60113300    6.11787300    1.42589300
 H                 -3.35633900    6.05748200    2.21869600
 H                 -1.85365000    6.85678200    1.73064300
 H                 -3.10875100    6.50392300    0.53358800
 C                  1.49463400    3.15247600    1.17745400
 H                  1.84642700    3.47051000    2.16600300
 H                  1.78928600    2.11030400    1.03349300
 H                  2.03734500    3.75979300    0.44207800
 N                 -7.20968100   -2.61577400   -1.07466100
 H                 -9.26602000   -2.41364000   -1.18713300
 C                 -9.64567300    0.23641100   -0.57668200
 H                 -9.79352100    0.66525800    0.42122900
 H                 -9.66336300    1.07013800   -1.28821000
 H                -10.50239900   -0.40865200   -0.79484400
34
Uj
 N                 -1.42760300   -1.05113600   -0.00784900
 H                 -1.25209500   -2.04552300   -0.02069800
 C                 -0.33000100   -0.19422100   -0.00585500
 N                  0.86835500   -0.88529800   -0.00846200
 H                  0.82391300   -1.89320800    0.00868300
 C                  2.18458000   -0.37036700   -0.00624900
 C                  3.21759800   -1.31901500    0.01159700
 C                  2.46660100    0.99682000   -0.02076000
 C                  4.55309200   -0.89719800    0.01901500
 H                  2.98753300   -2.38198000    0.03294000
 C                  3.80869500    1.41310700   -0.01492500
 H                  1.66128100    1.71624600   -0.04039300
 C                  4.84598200    0.47229100    0.00567500
 H                  5.88130500    0.80448200    0.00889300
 C                 -2.78875500   -0.70656300   -0.00388600
 C                 -3.72009600   -1.76127700   -0.00846600
 C                 -3.28450700    0.60165000    0.00455500
 H                 -3.36686700   -2.79456100   -0.01497500
 C                 -4.66962400    0.79971800    0.00810400
 H                 -2.59596100    1.43554600    0.00756700
 C                 -5.49663500   -0.32752700    0.00288600
 O                 -0.42967700    1.02548500   -0.00237000
 H                  3.35982600    3.38551700    0.22425200
 H                  4.99755400    3.04285100    0.29799100
 H                  5.35421400   -2.75018900   -0.26781400
 H                  6.47424000   -1.51375700   -0.26045300
 N                 -5.03686700   -1.58528100   -0.00532800
 H                 -6.57915300   -0.21124100    0.00533700
 C                 -5.24843300    2.19289600    0.01701800
 H                 -4.92377200    2.75213300    0.90143100
 H                 -4.92505500    2.76283200   -0.86099100
 H                 -6.34150100    2.16819000    0.01770800
 N                  4.10269400    2.77564900   -0.08828700
 N                  5.58641600   -1.83723500    0.09953000
67
Uj_INT2
 Cl                -3.41770100    1.85471200    2.99983800
 N                  3.01735400   -0.43450000    0.01288600
 H                  2.23744900   -1.05505600   -0.26569800
 C                  2.83185000    0.93854200   -0.12544300
 N                  1.51123400    1.23913900   -0.36926500
 H                  0.82419200    0.47582400   -0.28189300
 C                 -2.70818800    0.51239200    1.92810800
 C                 -3.89634700   -0.18448300    1.25482600
 C                 -4.79809300   -0.93736100    2.24897100
 C                 -4.05197100   -1.44482500    3.50540500
 C                 -2.57129900   -1.72147600    3.21065900
 C                 -1.82639400   -0.45416600    2.73425400
 H                 -2.12059800    1.05922800    1.19354100
 H                 -4.46331900    0.53589200    0.66279000
 H                 -5.62085200   -0.27949800    2.54482600
 H                 -4.12482100   -0.69361000    4.29990800
 H                 -2.07627400   -2.12556900    4.10105800
 H                 -1.00162500   -0.73503300    2.07306400
 O                 -3.35158400   -1.18139300    0.34682000
 H                 -1.39778500    0.08890500    3.58138000
 H                 -2.50066600   -2.49040900    2.43397200
 H                 -4.54275600   -2.34966300    3.88317700
 H                 -5.23999100   -1.77472200    1.69859700
 C                 -1.87023900   -4.16630300   -3.30571100
 C                 -3.17892900   -3.68037200   -3.34333100
 C                 -3.53173100   -2.57948500   -2.56388000
 C                 -2.58493000   -1.96263400   -1.73732500
 C                 -1.26411200   -2.43883300   -1.70689900
 C                 -0.92323900   -3.54109700   -2.49753900
 H                 -1.58857600   -5.02266200   -3.91305400
 H                 -3.92304700   -4.15349100   -3.97872400
 H                 -4.54689900   -2.19316000   -2.59372200
 H                  0.10777700   -3.87620100   -2.45860100
 C                 -0.18555100   -1.73298700   -0.89647700
 C                 -3.05804400   -0.79151000   -0.91671800
 O                 -3.32690600    0.30444300   -1.37033000
 O                 -0.55834000   -0.69554300   -0.26869200
 O                  0.97741900   -2.20312700   -0.94485800
 C                  4.19953800   -1.08426500    0.34893400
 C                  4.18441100   -2.49961600    0.35020900
 C                  5.40236500   -0.45459200    0.70251600
 H                  3.26620300   -3.01548700    0.07421700
 C                  6.51107200   -1.23876900    1.03834300
 H                  5.45197900    0.62613900    0.70010600
 C                  6.37356500   -2.62753700    1.00515400
 C                  0.95051000    2.47251800   -0.73072000
 C                  1.67064000    3.67168100   -0.82477500
 C                 -0.42358400    2.44846200   -1.02363200
 C                  0.99776900    4.83806700   -1.21608800
 H                  2.72801100    3.68218400   -0.59828500
 C                 -1.08831000    3.61801300   -1.39910600
 C                 -0.37304300    4.82178000   -1.49997500
 H                 -0.88320500    5.73896700   -1.78795700
 O                  3.74073300    1.76757400   -0.03521800
 H                 -0.95872600    1.50635500   -0.99018100
 H                  1.17446000    6.86198000   -1.15848900
 H                  2.57491900    6.04457000   -0.81147200
 H                 -2.78722900    4.20267400   -2.36063500
 H                 -2.84112900    2.64715000   -1.73619400
 N                  5.23535400   -3.25199100    0.66738500
 H                  7.21878100   -3.26752300    1.26040600
 C                  7.82151200   -0.59482900    1.42398100
 H                  8.20874000    0.03898500    0.61750400
 H                  7.70894900    0.04590400    2.30660700
 H                  8.58200900   -1.34831000    1.65239700
 N                  1.72747600    6.03906600   -1.36638600
 N                 -2.47298700    3.58571600   -1.62320900
84
Uj_TS3
 Cl                -4.69937200    3.22498300    2.39829600
 N                  4.66911900    0.04788400    0.22642000
 H                  3.96357000   -0.67422300    0.42369100
 C                  4.16622200    1.27316900   -0.21857900
 N                  2.79239700    1.25190800   -0.22819500
 H                  2.37203600    0.37679100    0.12383100
 C                 -4.08956200    1.68172300    1.55519100
 C                 -5.33053900    0.99131600    0.97727300
 C                 -6.29269000    0.46461100    2.05732900
 C                 -5.59706600    0.09828100    3.38896000
 C                 -4.14247200   -0.33514900    3.16410600
 C                 -3.29632900    0.78412100    2.51733900
 H                 -3.45067600    2.07058200    0.76215000
 H                 -5.83613000    1.66545100    0.28385700
 H                 -7.06475100    1.21899500    2.23618500
 H                 -5.61344200    0.96513200    4.05907700
 H                 -3.68570500   -0.63985500    4.11257800
 H                 -2.49082500    0.33878400    1.92635900
 O                 -4.88369700   -0.16913400    0.21585700
 H                 -2.83184800    1.41499400    3.28038400
 H                 -4.12989600   -1.21497200    2.51147800
 H                 -6.16102400   -0.69699200    3.89053400
 H                 -6.79404000   -0.41066800    1.63101600
 C                 -4.01070900   -3.68780200   -3.17331600
 C                 -5.09035400   -2.84928400   -3.45521300
 C                 -5.22661900   -1.64436500   -2.76813100
 C                 -4.29482400   -1.27065600   -1.79200500
 C                 -3.19175000   -2.09934900   -1.52312400
 C                 -3.07059200   -3.30834500   -2.21758300
 H                 -3.89545100   -4.62817600   -3.70576200
 H                 -5.82267300   -3.12886900   -4.20770000
 H                 -6.06053600   -0.98246600   -2.98214600
 H                 -2.21303300   -3.93171500   -1.99061700
 C                 -2.08460200   -1.66921800   -0.57201000
 C                 -4.56583100    0.02840400   -1.08462700
 O                 -4.65021100    1.10047100   -1.65044300
 O                 -2.02144400   -0.45628900   -0.26456400
 O                 -1.29925600   -2.59892300   -0.19266200
 C                  0.43407900   -1.93723200    0.71822600
 C                  1.46572700   -2.02780200   -0.32693600
 C                  1.92901300   -3.43489000   -0.70337800
 C                  2.08676100   -4.33507700    0.53038100
 C                  0.79641200   -4.35561100    1.36293800
 C                  0.40382600   -2.94717000    1.83553400
 H                 -0.02924900   -0.97436600    0.86737500
 H                  1.25137200   -1.43300100   -1.22948000
 H                  1.19030700   -3.86775200   -1.39182700
 H                  2.35618600   -5.35318200    0.22227200
 H                 -0.02228100   -4.75738200    0.75410900
 H                  1.09617200   -2.59997900    2.61016800
 O                  2.25826800   -1.37422900    0.63051300
 H                 -0.59961900   -2.94908800    2.27054300
 H                  0.90874300   -5.01675800    2.23163800
 H                  2.91178400   -3.95417400    1.14395200
 H                  2.87814300   -3.35724400   -1.24890100
 C                  5.99885900   -0.29801300    0.41916300
 C                  6.27322200   -1.59986200    0.89762800
 C                  7.09851200    0.53989500    0.17784400
 H                  5.44148400   -2.27561800    1.09733000
 C                  8.38931600    0.05832800    0.41782400
 H                  6.92446700    1.54201300   -0.19114700
 C                  8.53222800   -1.24846500    0.88992100
 C                  1.90432500    2.23126500   -0.70163400
 C                  2.30871500    3.48828600   -1.17355600
 C                  0.54620600    1.88481100   -0.68673300
 C                  1.33318200    4.38440800   -1.63308200
 H                  3.35851800    3.74686500   -1.18514100
 C                 -0.42477800    2.78433200   -1.14543000
 H                  0.22934100    0.90978800   -0.33481600
 C                 -0.02424300    4.04322400   -1.62163300
 H                 -0.76848000    4.75090400   -1.98121000
 O                  4.87659100    2.22368600   -0.54964900
 H                  2.63150600    5.93288700   -1.79961900
 H                  1.04316000    6.35769400   -2.02425200
 H                 -1.94309400    1.43084500   -1.00407000
 H                 -2.37616300    2.86757800   -1.75796600
 N                  7.49685400   -2.06709500    1.12696900
 H                  9.52448800   -1.65484400    1.08602900
 C                  9.59532000    0.93247900    0.16998600
 H                  9.64519600    1.25736400   -0.87576100
 H                  9.56455100    1.83957100    0.78480900
 H                 10.52442100    0.40227500    0.40118500
 N                 -1.77250400    2.43086600   -1.07500300
 N                  1.73513100    5.63090200   -2.16156400
17
SO
 C                 -1.60260500    0.57915900    0.20638500
 O                 -2.48860000   -0.48164500    0.59135300
 H                 -1.84079400    1.54424700    0.65757000
 C                 -2.58777800    0.02116300   -0.74355800
 H                 -2.23839900   -0.65245800   -1.52562500
 H                 -3.49812700    0.57631200   -0.97109600
 C                 -0.14663700    0.26439700    0.11802100
 C                  0.78849900    1.30437600    0.05887300
 C                  0.30151800   -1.06176200    0.07979100
 C                  2.15030000    1.02487800   -0.05547200
 H                  0.44883200    2.33649500    0.10210900
 C                  1.66298500   -1.34004400   -0.03040200
 H                 -0.42618700   -1.86312700    0.15891700
 C                  2.59103900   -0.29866800   -0.10209500
 H                  2.86653500    1.84010600   -0.10203800
 H                  2.00152900   -2.37195900   -0.05381200
 H                  3.65148100   -0.51745000   -0.18610600
58
U1_SO_TS1
 Cl                -4.27572400   -2.74452200   -2.42862500
 N                  0.71183100    1.31967200   -0.18581500
 H                 -0.08990400    0.71784500   -0.38382000
 C                  1.92283200    0.69363700    0.00255900
 O                  2.99630800    1.30412000    0.12676900
 N                  1.82607400   -0.67761900    0.05214900
 H                  0.90483800   -1.09472100   -0.10727500
 C                  0.58552700    2.75407300   -0.40845000
 C                  1.01445300    3.60144100    0.80368900
 C                  1.31956000    3.23469200   -1.69248400
 C                  0.59840600    5.08109900    0.62693500
 H                  0.56624700    3.18422800    1.71183000
 C                  1.66089600    4.74208200   -1.65576900
 H                  2.23933000    2.65449300   -1.79262400
 C                  0.61765000    5.53182300   -0.85487800
 H                 -0.40581800    5.24202200    1.03935700
 H                  1.74521600    5.13650900   -2.67605800
 H                 -0.37036700    5.36967900   -1.30667500
 H                  2.09757400    3.50570300    0.91638000
 H                  1.27405000    5.71604200    1.21414000
 H                  0.80734200    6.61052400   -0.92061700
 H                  2.64510800    4.88511100   -1.19055200
 H                  0.68977900    3.00921400   -2.56214800
 H                 -0.49136400    2.91472000   -0.54737400
 C                  2.98621800   -1.52447000    0.22188900
 C                  3.09443700   -2.55151600   -0.93563600
 C                  3.00140100   -2.25341800    1.57917300
 C                  3.91937400   -3.80443100   -0.55664300
 H                  2.08362600   -2.85391400   -1.23460700
 C                  4.34334900   -2.99027400    1.81096600
 H                  2.81566800   -1.53018900    2.37940400
 C                  4.99064000   -3.46783900    0.48867700
 H                  3.25662300   -4.57716700   -0.14458300
 H                  4.17606600   -3.85027000    2.47176900
 H                  5.63985700   -4.33232700    0.67494200
 H                  2.16642900   -2.96681300    1.60676300
 H                  3.53438100   -2.05155200   -1.80670200
 H                  4.37511500   -4.24353600   -1.45227900
 H                  5.63988100   -2.67875200    0.08684000
 H                  5.04383600   -2.33115600    2.33815700
 H                  3.84453900   -0.84570600    0.19331600
 C                 -2.26039300   -1.59583900   -1.63341200
 H                 -1.72283600   -2.31755900   -2.22292900
 O                 -0.93365600   -0.99349300   -0.52477200
 C                 -2.12603700   -1.63737300   -0.17494200
 H                 -1.98950400   -2.65500300    0.22455700
 H                 -2.60189000   -0.68397100   -2.09590500
 C                 -3.08356700   -0.85748900    0.70117200
 C                 -4.44806900   -1.17780800    0.74287800
 C                 -2.59526400    0.16685500    1.51888800
 C                 -5.30466500   -0.47515200    1.59109000
 H                 -4.82501700   -1.95049500    0.07796500
 C                 -3.45429000    0.86280600    2.37241400
 H                 -1.53910400    0.41337800    1.47249400
 C                 -4.81229700    0.54337700    2.41182000
 H                 -6.36399600   -0.72055300    1.60668900
 H                 -3.06216300    1.65671100    3.00395000
 H                 -5.48374100    1.08732100    3.07227200
58
U1_SO_INT1
 Cl                -1.09035700   -4.61512900    0.84384400
 N                  0.05712300    1.57718400   -0.53049300
 H                 -0.40600300    0.67790000   -0.75583400
 C                  1.40989400    1.49317600   -0.31234800
 O                  2.11855500    2.44175100    0.07400200
 N                  1.91085600    0.24393900   -0.59671000
 H                  1.19955700   -0.49170800   -0.77815200
 C                 -0.72950800    2.75508000   -0.21437400
 C                 -0.70955400    3.14095000    1.27934400
 C                 -0.33378500    3.97663600   -1.09201200
 C                 -1.75468400    4.23708700    1.59638600
 H                 -0.90059700    2.24739900    1.88338700
 C                 -0.71446200    5.32860400   -0.44687300
 H                  0.74576000    3.93595000   -1.24949000
 C                 -1.98258200    5.20248800    0.40711200
 H                 -2.71118400    3.77635500    1.87459600
 H                 -0.84343300    6.09671300   -1.22038100
 H                 -2.79766400    4.82658100   -0.22641200
 H                  0.30227300    3.47642200    1.52442000
 H                 -1.42485600    4.80746800    2.47463100
 H                 -2.31042400    6.18439000    0.77238700
 H                  0.10779100    5.67569900    0.19301100
 H                 -0.81691000    3.87472600   -2.07220300
 H                 -1.76244100    2.47540200   -0.46069100
 C                  3.28844000   -0.08663500   -0.31765000
 C                  3.77885200   -1.17082800   -1.30884600
 C                  3.53418100   -0.54073500    1.13637800
 C                  4.97406000   -1.98788300   -0.76431100
 H                  2.94521400   -1.84660000   -1.53471600
 C                  5.04433100   -0.71167200    1.43036700
 H                  3.09259100    0.19719500    1.81230200
 C                  5.84352100   -1.14331600    0.17633100
 H                  4.60664600   -2.86257000   -0.21088700
 H                  5.17956500   -1.45476200    2.22688700
 H                  6.74699000   -1.69250100    0.47069300
 H                  3.00073700   -1.48570500    1.30607500
 H                  4.04571000   -0.68839700   -2.25697700
 H                  5.57190000   -2.38468600   -1.59434100
 H                  6.18993400   -0.25455400   -0.36787400
 H                  5.45816300    0.22832300    1.81557200
 H                  3.86324800    0.83526100   -0.46493000
 C                 -0.60353300   -3.29063500   -0.38843600
 H                  0.48479200   -3.32186900   -0.40376000
 O                 -0.45284800   -1.10485300   -1.06493600
 C                 -1.05880300   -1.84083000   -0.09208600
 H                 -0.73428900   -1.60758500    0.95059400
 H                 -1.00416000   -3.62439800   -1.34569100
 C                 -2.59293600   -1.72132400   -0.11199900
 C                 -3.39529600   -2.02519300    0.99476800
 C                 -3.21358200   -1.27106700   -1.28291100
 C                 -4.78431900   -1.89675700    0.92885000
 H                 -2.92597500   -2.36443900    1.91443000
 C                 -4.60122400   -1.14445100   -1.35549700
 H                 -2.56249600   -1.00872000   -2.11130300
 C                 -5.39423800   -1.45835300   -0.24876500
 H                 -5.39175000   -2.13448000    1.79969500
 H                 -5.06700400   -0.79131200   -2.27353500
 H                 -6.47576400   -1.35338900   -0.29954600
73
U1_SO_TS2
 Cl                 2.25541000   -0.28866300    3.60825500
 N                 -2.12850200   -1.06431300    0.15242000
 H                 -1.14935100   -0.94036900   -0.11535300
 C                 -2.82815200    0.09176600    0.41856800
 O                 -4.06099200    0.13482900    0.54193300
 N                 -2.01367200    1.19257200    0.57971100
 H                 -1.04309100    1.07639900    0.29285100
 C                 -2.78076200   -2.32462200   -0.17802300
 C                 -3.59653000   -2.90858500    0.98960000
 C                 -3.65351200   -2.24202500   -1.46275700
 C                 -4.02892600   -4.36513300    0.69683700
 H                 -2.99763700   -2.86356400    1.90549800
 C                 -4.73851600   -3.34216800   -1.51792800
 H                 -4.12867100   -1.25911600   -1.48506400
 C                 -4.27369900   -4.62192500   -0.81085100
 H                 -3.26683900   -5.06543200    1.06235500
 H                 -5.01202500   -3.55346300   -2.55932400
 H                 -3.34555700   -4.96909300   -1.28493100
 H                 -4.46404400   -2.26313200    1.15052400
 H                 -4.94319700   -4.58840000    1.26163100
 H                 -5.00301100   -5.43112200   -0.94402300
 H                 -5.65342300   -2.98217200   -1.02892100
 H                 -2.99589700   -2.31064300   -2.33788100
 H                 -1.95181800   -3.01858000   -0.37001000
 C                 -2.56466100    2.53836200    0.56503000
 C                 -2.66041700    3.11937100   -0.87559800
 C                 -1.74477900    3.47602800    1.46422300
 C                 -2.57420500    4.66150800   -0.90905800
 H                 -1.84463800    2.69924900   -1.47124600
 C                 -2.43315000    4.85196900    1.62131900
 H                 -1.59631300    3.00756100    2.44332600
 C                 -3.20412700    5.27764500    0.34708700
 H                 -1.52048900    4.95962100   -0.97018400
 H                 -1.67299700    5.60515900    1.86345900
 H                 -3.23745200    6.37226200    0.27415000
 H                 -0.75123900    3.60942700    1.01851700
 H                 -3.59936500    2.77303400   -1.32453700
 H                 -3.06048500    5.04917000   -1.81332500
 H                 -4.24876100    4.94446700    0.41770100
 H                 -3.12486500    4.82873600    2.47337400
 H                 -3.57290300    2.44118700    0.98019200
 C                  2.08344100    0.14860500    1.82360400
 H                  1.53478800    1.08779700    1.82086600
 O                  0.63629900   -0.20234900   -0.05666300
 C                  1.27573600   -0.87478000    0.99192000
 H                  0.47405800   -1.23485200    1.66290400
 H                  3.09836000    0.30324900    1.45889200
 C                  2.06143500   -2.12193000    0.55491900
 C                  3.12863400   -2.65324800    1.29462900
 C                  1.66169000   -2.79925700   -0.60791800
 C                  3.77790400   -3.81995300    0.88438400
 H                  3.45676100   -2.16159500    2.20358100
 C                  2.30940400   -3.96600000   -1.01606900
 H                  0.87109400   -2.37380300   -1.21399900
 C                  3.37128000   -4.48458800   -0.27252200
 H                  4.60499300   -4.20779900    1.47450800
 H                  1.98595300   -4.46558200   -1.92587300
 H                  3.87693000   -5.39238600   -0.59237400
 C                  5.17520500    1.94510200   -0.73656500
 C                  5.11722500    0.58567200   -1.08038700
 C                  3.90367300   -0.03243900   -1.39796500
 C                  2.74836600    0.74221300   -1.34788000
 C                  2.81310800    2.09536900   -1.03449800
 C                  4.01454400    2.72156300   -0.71802800
 H                  6.13374600    2.39563400   -0.49359800
 H                  6.03436700    0.00282700   -1.10047900
 H                  3.85579500   -1.08274200   -1.66265700
 H                  4.03411600    3.77947700   -0.47494200
 C                  1.44661100    2.67578000   -1.14140700
 C                  1.32736000    0.36900900   -1.67386700
 O                  0.95706000   -0.37977000   -2.55250400
 O                  1.11926200    3.82639300   -0.90638600
 O                  0.60728100    1.71817000   -1.56208400
73
U1_SO_INT2
 Cl                -2.13884200    2.99363400    1.41722000
 N                  2.21155400    1.27588500   -0.46348800
 H                  1.40954200    0.65119900   -0.59232000
 C                  3.23983900    0.87404500    0.34983400
 O                  4.25742400    1.55812800    0.55974300
 N                  3.03629800   -0.35269300    0.93842100
 H                  2.28343700   -0.95265400    0.57598700
 C                  2.16829700    2.56859300   -1.13497100
 C                  2.08088800    3.75030700   -0.14050600
 C                  3.31260400    2.79061500   -2.17830700
 C                  2.28152000    5.08632800   -0.86856100
 H                  1.10822400    3.72163900    0.36349700
 C                  4.34893600    3.82412500   -1.71892500
 H                  3.79647500    1.83002700   -2.37585900
 C                  3.70831500    5.20602300   -1.46382300
 H                  1.53705800    5.16148300   -1.67407200
 H                  5.15122700    3.91564700   -2.46310600
 H                  3.66576700    5.78316500   -2.39767200
 H                  2.84990800    3.61652400    0.62641200
 H                  2.07836500    5.92737600   -0.19428700
 H                  4.35092100    5.77835900   -0.78223700
 H                  4.80192700    3.44202300   -0.80046300
 H                  2.86824400    3.12007000   -3.12868100
 H                  1.22504900    2.54433200   -1.69318000
 C                  4.11527300   -1.02404900    1.64216100
 C                  5.08320200   -1.78304200    0.68798400
 C                  3.49518100   -1.99155300    2.68316500
 C                  4.59180800   -3.21080600    0.42101100
 H                  5.17692300   -1.20733800   -0.23753300
 C                  4.42225500   -3.17692700    2.98109200
 H                  3.24817100   -1.44098700    3.59816700
 C                  4.62706000   -4.05256400    1.72107000
 H                  3.56553900   -3.15924500    0.03861300
 H                  4.02023600   -3.78441000    3.80149900
 H                  3.84680000   -4.82269300    1.67712300
 H                  2.54683000   -2.37342500    2.28556000
 H                  6.08751900   -1.81859600    1.13523200
 H                  5.19233800   -3.69534100   -0.35900300
 H                  5.58327000   -4.58685000    1.80238300
 H                  5.39167500   -2.79736400    3.33247200
 H                  4.69123700   -0.24369100    2.14801700
 C                 -2.05078500    1.21685300    1.02498700
 C                 -3.20691200    0.78730800    0.11151000
 H                 -1.10188000    1.02712200    0.52323400
 H                 -3.20826500    1.39910100   -0.79298800
 O                 -2.88179100   -0.57086100   -0.24821100
 C                 -1.41550000   -4.90360000   -2.09550200
 C                 -2.64495100   -4.45912100   -2.58651800
 C                 -3.01419600   -3.12537000   -2.41645500
 C                 -2.16204200   -2.23470100   -1.75359900
 C                 -0.91220000   -2.66789600   -1.28004900
 C                 -0.56021600   -4.01046300   -1.45187800
 H                 -1.12102000   -5.94237100   -2.22408600
 H                 -3.31370400   -5.14558200   -3.09928700
 H                 -3.96806100   -2.76607900   -2.79210300
 H                  0.40674700   -4.32017300   -1.07000700
 C                  0.10280300   -1.69713900   -0.67320900
 C                 -2.64737900   -0.82840400   -1.56931700
 O                 -2.95015200   -0.07461000   -2.46753700
 O                 -0.11636200   -0.46987900   -0.88701700
 O                  1.06980400   -2.21159700   -0.05587300
 H                 -2.08268000    0.68639700    1.97721600
 C                 -4.57291100    0.82023000    0.76776600
 C                 -5.42121100    1.91700600    0.58230700
 C                 -4.99746000   -0.23289500    1.58837800
 C                 -6.66633400    1.96764800    1.21090400
 H                 -5.10180700    2.73507700   -0.05655900
 C                 -6.24339300   -0.18598900    2.21282300
 H                 -4.35202200   -1.09588700    1.71687100
 C                 -7.08123700    0.91601200    2.02848500
 H                 -7.31347400    2.82685100    1.05643500
 H                 -6.56173500   -1.01263400    2.84244600
 H                 -8.05235300    0.95190400    2.51500700
90
U1_SO_TS3
 Cl                -4.01282200   -2.98663800   -2.06753300
 N                  4.89269700   -1.12283100   -0.75901100
 H                  4.24591600   -0.47872200   -1.21754800
 C                  4.33269100   -1.96444600    0.17715700
 O                  5.00240100   -2.66709800    0.95013100
 N                  2.95807900   -1.97023900    0.14562300
 H                  2.51746700   -1.28386000   -0.47147600
 C                  6.31567400   -0.80276700   -0.79350300
 C                  6.80933600   -0.09281100    0.48936000
 C                  7.22323600   -2.02362500   -1.15146700
 C                  8.34039900    0.01201400    0.49360400
 H                  6.34873000    0.90020800    0.54830500
 C                  8.07861800   -2.49999500    0.02906400
 H                  6.58686300   -2.83675400   -1.51016500
 C                  9.00957500   -1.38586600    0.55456300
 H                  8.65798200    0.53521600   -0.41982500
 H                  8.67210900   -3.37612200   -0.26264400
 H                  9.94308900   -1.36749200   -0.02388600
 H                  6.46535500   -0.66263000    1.35791800
 H                  8.68167100    0.63516900    1.32902300
 H                  9.29724800   -1.61776800    1.58790200
 H                  7.39299200   -2.82404000    0.81621300
 H                  7.88166200   -1.74488100   -1.98685000
 H                  6.40708300   -0.08160300   -1.61501800
 C                  2.16889700   -2.70725400    1.11995200
 C                  1.13102300   -3.66015500    0.45299500
 C                  1.47466700   -1.75493400    2.12355800
 C                 -0.29403900   -3.08959400    0.47596300
 H                  1.45590000   -3.87081500   -0.57127100
 C                  0.35152300   -2.47554800    2.88076200
 H                  2.22660600   -1.34786000    2.80935600
 C                 -0.79811800   -2.87475100    1.92168300
 H                 -0.31455100   -2.12925000   -0.05160900
 H                 -0.03467800   -1.84448000    3.68936900
 H                 -1.56468700   -2.09321800    1.91801200
 H                  1.04482100   -0.90071000    1.58412500
 H                  1.13540500   -4.62224100    0.98426400
 H                 -0.97972800   -3.74868400   -0.06987300
 H                 -1.27974200   -3.78938200    2.29182700
 H                  0.77028500   -3.36978800    3.36424000
 H                  2.89901300   -3.31260600    1.66367900
 C                 -3.85805300   -1.27194300   -1.47865300
 C                 -4.82824800   -0.98275000   -0.32540000
 H                 -2.83409200   -1.12392400   -1.13629900
 H                 -4.65377700   -1.68962600    0.48817400
 O                 -4.45385400    0.33928800    0.12044500
 C                 -2.76480900    4.50970400    2.14100000
 C                 -3.87100200    3.95791300    2.78973300
 C                 -4.22987100    2.63380800    2.54006500
 C                 -3.49092100    1.85876500    1.63997000
 C                 -2.36025000    2.39981200    1.00460400
 C                 -2.01626700    3.73157100    1.25908100
 H                 -2.48015000    5.54137400    2.33080400
 H                 -4.45285200    4.55395500    3.48761000
 H                 -5.08903300    2.19355800    3.03765800
 H                 -1.14491900    4.13029900    0.75114500
 C                 -1.46417400    1.53464200    0.12708600
 C                 -3.96413900    0.45749700    1.38814000
 O                 -4.04817800   -0.40762500    2.23138800
 O                 -1.60729600    0.29466600    0.20009500
 O                 -0.62141700    2.17993100   -0.58411400
 C                  0.82170300    1.02376500   -1.37700300
 C                  2.10451200    1.35676400   -0.74741700
 H                  0.29345600    0.14125100   -1.05526700
 H                  2.15390200    1.11085500    0.32643100
 O                  2.53485000    0.34461800   -1.60865100
 H                 -4.06387000   -0.62812500   -2.33455700
 H                  0.63367200    1.42317900   -2.36198600
 C                  2.67671600    2.73698900   -0.99167800
 C                  2.39695000    3.79655500   -0.11960900
 C                  3.49307100    2.96889200   -2.10201300
 C                  2.92210200    5.06614100   -0.35666500
 H                  1.75699900    3.62054800    0.74097800
 C                  4.02374900    4.23873800   -2.33884400
 H                  3.69834200    2.13179500   -2.76166800
 C                  3.74003700    5.29156100   -1.46771100
 H                  2.69658600    5.88137500    0.32656800
 H                  4.66166000    4.40614000   -3.20357300
 H                  4.15359400    6.28037100   -1.64981500
 C                 -6.29193100   -0.98271300   -0.71701900
 C                 -7.08610900   -2.10975000   -0.48120900
 C                 -6.86586200    0.13267400   -1.34087600
 C                 -8.42669300   -2.12844300   -0.86912000
 H                 -6.64996600   -2.97632400    0.00694700
 C                 -8.20649700    0.11727600   -1.72388800
 H                 -6.25974600    1.01790000   -1.50531100
 C                 -8.99080200   -1.01473300   -1.49182200
 H                 -9.03040900   -3.01161200   -0.67898900
 H                 -8.64025500    0.99147300   -2.20194000
 H                -10.03563100   -1.02607700   -1.79020800
90
U1_SO_INT3
 Cl                -4.43272600   -3.44338200   -1.00131100
 N                  4.92217700   -0.71561000   -0.87188800
 H                  4.11897400   -0.18876300   -1.26051300
 C                  4.57376000   -1.86644800   -0.20746200
 O                  5.36425400   -2.55336400    0.46799900
 N                  3.25533500   -2.20641300   -0.39218000
 H                  2.67126000   -1.48901000   -0.86425000
 C                  6.20056200   -0.04403200   -0.69807800
 C                  6.45384700    0.41104300    0.76069500
 C                  7.41991400   -0.84956000   -1.25439200
 C                  7.90719200    0.86803500    0.94461700
 H                  5.75406700    1.21749700    1.00853500
 C                  8.31408100   -1.41959300   -0.14620900
 H                  7.04054900   -1.65470600   -1.88960100
 C                  8.90195100   -0.30467900    0.74687500
 H                  8.12092900    1.66167400    0.21408800
 H                  9.12610500   -2.01804000   -0.58025900
 H                  9.83516600    0.07913500    0.31202200
 H                  6.23397800   -0.42775800    1.42826600
 H                  8.04873400    1.32455300    1.93224700
 H                  9.17386000   -0.73143500    1.72105800
 H                  7.69548500   -2.09602700    0.44956400
 H                  8.01938300   -0.19191700   -1.90127200
 H                  6.11178700    0.86448500   -1.30668200
 C                  2.66894300   -3.31287400    0.33836000
 C                  1.42216400   -3.87233000   -0.40516500
 C                  2.31859700   -2.93619800    1.80149300
 C                  0.10174300   -3.41651300    0.23234800
 H                  1.47208100   -3.57085400   -1.45650900
 C                  1.34496100   -3.95010100    2.41420100
 H                  3.25004700   -2.86876300    2.37198000
 C                 -0.02529100   -3.91742200    1.68966200
 H                  0.04870300   -2.32176000    0.21814800
 H                  1.21078200   -3.76713500    3.48740900
 H                 -0.72050900   -3.26492800    2.23159000
 H                  1.86684000   -1.93571400    1.81349400
 H                  1.45622200   -4.97049700   -0.39552900
 H                 -0.75111900   -3.77039500   -0.36027900
 H                 -0.47190400   -4.92042900    1.70246200
 H                  1.78593700   -4.95369500    2.33227600
 H                  3.43707700   -4.09297400    0.38257300
 C                 -3.93902900   -1.71208200   -0.76509000
 C                 -4.97444000   -0.95378100    0.07481500
 H                 -2.97332900   -1.70874400   -0.26164000
 H                 -5.10574200   -1.45364800    1.03610500
 O                 -4.36566400    0.34125100    0.30859500
 C                 -2.36727000    4.60638600    1.84929600
 C                 -3.53704800    4.30067000    2.54505400
 C                 -4.07688600    3.01851200    2.46033700
 C                 -3.45989500    2.03665900    1.67853600
 C                 -2.26064200    2.33299700    1.00143600
 C                 -1.73202500    3.62731300    1.08665600
 H                 -1.93955000    5.60296500    1.90909200
 H                 -4.02912500    5.05578500    3.15127100
 H                 -4.98845600    2.76460100    2.99143400
 H                 -0.80809200    3.84649300    0.56364200
 C                 -1.48600500    1.25465300    0.29618400
 C                 -4.16304600    0.71554500    1.59770400
 O                 -4.59508200    0.11784200    2.55910900
 O                 -1.56109300    0.07730700    0.61148600
 O                 -0.71833700    1.75918500   -0.66680600
 C                  0.21745900    0.87336800   -1.37189400
 C                  1.69336800    0.95443400   -0.88711500
 H                 -0.12952600   -0.15436500   -1.27541700
 H                  1.67714200    0.69462300    0.20238500
 O                  2.38108500    0.09056800   -1.67578400
 H                 -3.83782000   -1.27357500   -1.75831900
 H                  0.17192400    1.19390300   -2.41406700
 C                  2.19630500    2.40634700   -0.97308300
 C                  2.03258700    3.32931900    0.06707000
 C                  2.85399600    2.82357900   -2.13616200
 C                  2.49308500    4.64292800   -0.05704300
 H                  1.55815700    3.00818100    0.99240000
 C                  3.31104900    4.13486400   -2.26906900
 H                  3.00749100    2.07532700   -2.90826100
 C                  3.12963600    5.05275900   -1.23056900
 H                  2.36823000    5.34247000    0.76695500
 H                  3.82015900    4.44254600   -3.18014600
 H                  3.49436300    6.07254500   -1.32846900
 C                 -6.31517000   -0.75719100   -0.60193400
 C                 -7.40887300   -1.55141700   -0.24379100
 C                 -6.47371900    0.20507300   -1.60778000
 C                 -8.63907400   -1.39574200   -0.88447100
 H                 -7.29430900   -2.29624400    0.53836100
 C                 -7.70356000    0.36541700   -2.24426100
 H                 -5.63426600    0.83901800   -1.87614500
 C                 -8.78943400   -0.43678100   -1.88625200
 H                 -9.47970300   -2.02072200   -0.59640400
 H                 -7.81481800    1.11835600   -3.01955100
 H                 -9.74749200   -0.31165000   -2.38317500
58
U1_SO_TS1’
 Cl                -3.64365500   -3.99486000   -1.38752900
 N                  2.04922400   -0.59906100    0.18750100
 H                  1.14984700   -1.06969500    0.05481700
 C                  2.03367600    0.77344200    0.20923900
 O                  3.05480900    1.47272100    0.31492700
 N                  0.76640900    1.30647000    0.12884600
 H                 -0.00233100    0.65942900   -0.06515200
 C                  3.27079000   -1.38688700    0.25072200
 C                  4.22296300   -1.15347400   -0.93890500
 C                  4.02598900   -1.19869600    1.59667500
 C                  5.36656500   -2.19537300   -0.95780600
 H                  3.65170900   -1.19771300   -1.87258300
 C                  5.52935400   -1.54105300    1.49101500
 H                  3.90790200   -0.15804600    1.90468000
 C                  5.77836100   -2.65260500    0.46352700
 H                  5.06765300   -3.07218000   -1.54629800
 H                  5.92251200   -1.82762400    2.47444200
 H                  5.19609300   -3.53780100    0.75378300
 H                  4.61622200   -0.13629500   -0.85925200
 H                  6.23523700   -1.76550400   -1.47265100
 H                  6.82988000   -2.96597200    0.47108600
 H                  6.08973800   -0.64717800    1.18684600
 H                  3.54631700   -1.82640000    2.35813900
 H                  2.93104100   -2.42917700    0.19167400
 C                  0.55257800    2.73423200    0.02655400
 C                 -0.71626200    3.14198400    0.81600300
 C                  0.46495700    3.23871000   -1.42782500
 C                 -1.33166900    4.47051300    0.31676100
 H                 -1.46227600    2.34217600    0.73752400
 C                  0.42661100    4.78519600   -1.48856400
 H                  1.32085800    2.85367600   -1.99051900
 C                 -0.25442300    5.40716600   -0.24511400
 H                 -2.06723600    4.26735200   -0.47319300
 H                 -0.10358600    5.10043100   -2.39620300
 H                 -0.68073800    6.38646000   -0.49586800
 H                 -0.43466700    2.81569400   -1.89543600
 H                 -0.45991600    3.21520900    1.87953900
 H                 -1.88635100    4.95782700    1.12759300
 H                  0.49505100    5.59112600    0.53607300
 H                  1.44621900    5.17931500   -1.57723800
 H                  1.43562300    3.19694200    0.47922100
 C                 -2.21924900   -2.18113300   -0.29788700
 O                 -0.70933300   -1.10479800   -0.29998700
 C                 -1.33750300   -1.74890800   -1.37546700
 H                 -1.78582500   -1.09710700   -2.13896300
 H                 -0.77238400   -2.55431600   -1.86071700
 H                 -1.88419700   -3.02306200    0.28537000
 C                 -3.30239400   -1.35022700    0.25808300
 C                 -4.09479300   -1.85870300    1.29843900
 C                 -3.56308400   -0.05109700   -0.20514700
 C                 -5.11660400   -1.09608900    1.85783300
 H                 -3.92089200   -2.87514500    1.63617900
 C                 -4.58591000    0.71257100    0.35413100
 H                 -2.94622500    0.36873600   -0.99181800
 C                 -5.36802600    0.19533800    1.38900100
 H                 -5.72238700   -1.51283900    2.65839200
 H                 -4.77048200    1.71727700   -0.01775900
 H                 -6.16508400    0.79232500    1.82472600
58
U1_SO_INT1’
 Cl                 2.56205500   -3.97882600    1.24096900
 N                 -2.28958500   -0.26115000   -0.56180300
 H                 -1.51956100   -0.94237300   -0.70292600
 C                 -1.87746800    1.00287900   -0.20812000
 O                 -2.65151700    1.91231100    0.14653200
 N                 -0.51655000    1.15831000   -0.32289100
 H                  0.01462200    0.28024200   -0.51494900
 C                 -3.66037500   -0.71339200   -0.41729200
 C                 -4.18498000   -0.68324700    1.03390600
 C                 -4.63218400    0.05527700   -1.35767900
 C                 -5.54860100   -1.40307500    1.16207900
 H                 -3.44484800   -1.15001900    1.69298800
 C                 -6.09664200    0.02493700   -0.86483100
 H                 -4.28608000    1.08879900   -1.41686000
 C                 -6.40882200   -1.27930200   -0.11983900
 H                 -5.39473200   -2.46566900    1.39124300
 H                 -6.78548800    0.16309700   -1.70829400
 H                 -6.20251500   -2.12523900   -0.79007500
 H                 -4.26030400    0.36442900    1.33856500
 H                 -6.09902600   -0.98556300    2.01539200
 H                 -7.47566300   -1.34426400    0.13070600
 H                 -6.27378100    0.86928700   -0.18540500
 H                 -4.56169500   -0.37775600   -2.36380800
 H                 -3.64379700   -1.76622600   -0.73097100
 C                  0.14730500    2.36018600    0.12535700
 C                  1.17717500    2.83930400   -0.93149300
 C                  0.83711900    2.19454500    1.49519700
 C                  2.30265000    3.71452700   -0.33101000
 H                  1.61952700    1.95912200   -1.41084600
 C                  1.38130700    3.54222400    2.02867200
 H                  0.12490300    1.76152400    2.20475600
 C                  1.80495500    4.50010100    0.88905400
 H                  3.14205900    3.07669300   -0.02413000
 H                  2.23821500    3.35316900    2.68824100
 H                  2.57308500    5.19861500    1.24557900
 H                  1.65333100    1.46759200    1.39175600
 H                  0.64302300    3.38708200   -1.71793200
 H                  2.70249100    4.39591600   -1.09292300
 H                  0.94825700    5.11675600    0.58535100
 H                  0.62086200    4.03382300    2.64838300
 H                 -0.64273100    3.11079600    0.23672200
 C                  2.04658300   -2.77017200   -0.08675300
 O                  0.20062300   -1.44347400   -0.79640700
 C                  0.68354500   -2.09852100    0.28825300
 H                  0.88317800   -1.46255000    1.18523600
 H                  0.04079300   -2.93099100    0.65715200
 H                  1.85688000   -3.41177900   -0.94915400
 C                  3.14236700   -1.78089400   -0.40789600
 C                  3.00603400   -1.04132100   -1.59756500
 C                  4.23644100   -1.51191100    0.42225900
 C                  3.94562600   -0.06956900   -1.94071600
 H                  2.12926400   -1.21642100   -2.20963800
 C                  5.17817200   -0.54054700    0.07357300
 H                  4.35441500   -2.07277400    1.34257800
 C                  5.04002700    0.18423400   -1.10979300
 H                  3.82087100    0.49267300   -2.86293700
 H                  6.02275700   -0.35327400    0.73258500
 H                  5.77544300    0.93694100   -1.38317200
73
U1_SO_TS2’
 Cl                -1.59390000   -1.34855400   -3.87493400
 N                  1.96121000    0.86520200   -0.74841700
 H                  1.31822800    0.09553400   -0.51227600
 C                  1.50189200    2.11979300   -0.42798500
 O                  2.19772100    3.14710900   -0.45617100
 N                  0.15723800    2.13826400   -0.11063200
 H                 -0.27771900    1.22270100    0.03389600
 C                  3.37191900    0.57397000   -0.96595200
 C                  3.91082300    1.25823000   -2.25233900
 C                  4.27809700    0.89305600    0.23997300
 C                  5.44603000    1.43553800   -2.23322000
 H                  3.60793500    0.66115400   -3.12194500
 C                  5.70005300    0.31922400    0.03442100
 H                  4.30527700    1.97949500    0.36364000
 C                  6.12945000    0.30430900   -1.45392200
 H                  5.83453300    1.49070700   -3.25832900
 H                  5.75005100   -0.69994000    0.43758800
 H                  5.85324600   -0.65527300   -1.91269100
 H                  3.42945600    2.23420800   -2.33931600
 H                  5.69970100    2.39275300   -1.75873300
 H                  7.22182800    0.37546800   -1.53632600
 H                  6.41595700    0.91327400    0.61726800
 H                  3.83244100    0.47305400    1.14634500
 H                  3.40927700   -0.51329000   -1.11503700
 C                 -0.43682800    3.32606700    0.47983700
 C                 -0.12247700    3.49323200    1.99721700
 C                 -1.96189300    3.31200800    0.22664200
 C                 -1.20759400    2.86943600    2.88256800
 H                  0.85924400    3.05603000    2.19925900
 C                 -2.70769900    4.17220500    1.25433700
 H                 -2.17040000    3.64235000   -0.79716100
 C                 -2.56718400    3.58386300    2.67921900
 H                 -1.30224600    1.80437400    2.64241300
 H                 -3.76705800    4.26071300    0.98455600
 H                 -3.38175100    2.87296100    2.86516700
 H                 -2.33424400    2.28225700    0.29544800
 H                 -0.03829600    4.56487300    2.22948800
 H                 -0.91524900    2.91136900    3.93897800
 H                 -2.68725300    4.38923900    3.41628300
 H                 -2.30090200    5.19278100    1.22997800
 H                  0.01336600    4.17708500   -0.04015300
 C                 -1.55993100   -0.55606800   -2.17234900
 H                 -1.05793100    0.39714400   -2.35607300
 O                 -0.27142600   -0.76864800   -0.12342600
 C                 -0.64089100   -1.42417700   -1.27112500
 H                  0.22265200   -1.70322300   -1.90805500
 H                 -1.18622200   -2.37570300   -1.08136900
 C                 -2.98012600   -0.32367700   -1.68687800
 C                 -3.28499600   -0.46742700   -0.32441000
 C                 -4.00404900    0.08401000   -2.55602100
 C                 -4.57853900   -0.22942000    0.14573800
 H                 -2.49410800   -0.72810300    0.36662600
 C                 -5.29449600    0.32159400   -2.08455300
 H                 -3.78955600    0.19833200   -3.61321100
 C                 -5.59097600    0.16217800   -0.72944700
 H                 -4.78218500   -0.34676800    1.20683300
 H                 -6.07067200    0.63091600   -2.78050900
 H                 -6.59721300    0.34772800   -0.36175100
 C                 -0.85434300   -5.00401800    0.79962900
 C                  0.51997700   -5.27681600    0.76391600
 C                  1.45150300   -4.31354100    1.16783600
 C                  0.95826400   -3.09115100    1.60143400
 C                 -0.40651400   -2.81561200    1.62819600
 C                 -1.34120700   -3.76663700    1.23758200
 H                 -1.55540600   -5.76899700    0.47748700
 H                  0.86284900   -6.24694500    0.41601500
 H                  2.51936400   -4.50658600    1.14839300
 H                 -2.40356600   -3.55003700    1.26591000
 C                 -0.58104500   -1.45199100    2.17977100
 C                  1.66611300   -1.89010500    2.10029700
 O                  2.84945600   -1.69300700    2.23032700
 O                 -1.56811900   -0.88191600    2.57140300
 O                  0.71033300   -0.96340500    2.46988200
73
U1_SO_INT2’
 N                 -1.78776300   -1.05509600   -0.87270800
 H                 -0.94024500   -0.48525000   -0.97605000
 C                 -2.79575400   -0.60895500   -0.06068900
 O                 -3.87465700   -1.20634600    0.09155500
 N                 -2.49440300    0.56155500    0.61118400
 H                 -1.70743800    1.12361400    0.25361500
 C                 -1.84021000   -2.31064100   -1.61150200
 C                 -1.88070300   -3.54258500   -0.67760100
 C                 -2.97284300   -2.37940800   -2.68828100
 C                 -2.17025900   -4.81928300   -1.47831800
 H                 -0.92506100   -3.61975000   -0.14668500
 C                 -4.10216600   -3.34502000   -2.30686400
 H                 -3.37028800   -1.37241200   -2.84270200
 C                 -3.58435500   -4.78715700   -2.11423500
 H                 -1.41154400   -4.91756400   -2.26778300
 H                 -4.89022500   -3.32989800   -3.07126600
 H                 -3.56177800   -5.31406600   -3.07781800
 H                 -2.65767000   -3.38293000    0.07613500
 H                 -2.05812500   -5.70647500   -0.84325100
 H                 -4.29115500   -5.34008700   -1.48212500
 H                 -4.54568000   -2.97540500   -1.37863000
 H                 -2.53398800   -2.69425900   -3.64595000
 H                 -0.88441100   -2.34045500   -2.14755800
 C                 -3.55662000    1.31519200    1.26367800
 C                 -4.42081000    2.13819900    0.26479400
 C                 -2.91469800    2.23864900    2.33001200
 C                 -3.81901300    3.52759800    0.02184900
 H                 -4.51403200    1.56886200   -0.66466000
 C                 -3.76686400    3.48811900    2.58703600
 H                 -2.74934900    1.67543600    3.25590800
 C                 -3.85301900    4.37271800    1.31968200
 H                 -2.78322000    3.40513500   -0.31590300
 H                 -3.35829300    4.06700000    3.42451300
 H                 -3.01936400    5.08586900    1.31117600
 H                 -1.92469600    2.55001500    1.97505100
 H                 -5.43959400    2.24492400    0.66509600
 H                 -4.35021300    4.05042500   -0.78319900
 H                 -4.77190000    4.97302500    1.35875800
 H                 -4.77534800    3.17971400    2.89553100
 H                 -4.21061800    0.58161300    1.74366100
 C                  3.50880500   -1.34007700   -0.37788300
 C                  3.76047500   -1.69446000    1.08280300
 O                  3.37680400    0.08500900   -0.44981500
 C                  2.62623500    4.82570800   -1.68982800
 C                  3.83101200    4.28366500   -2.14262200
 C                  4.00544600    2.90055800   -2.14935200
 C                  2.98474200    2.05494900   -1.69918100
 C                  1.76126200    2.59192500   -1.26536000
 C                  1.60361000    3.98188700   -1.26023400
 H                  2.48249400    5.90344400   -1.68145200
 H                  4.63084200    4.93274400   -2.48969100
 H                  4.93672300    2.46606400   -2.50179600
 H                  0.65123100    4.36872400   -0.91394000
 C                  0.57840500    1.70345400   -0.88017800
 C                  3.26021600    0.58038500   -1.71150100
 O                  3.50737000   -0.06913600   -2.70504300
 O                  0.67394600    0.48245000   -1.19748000
 O                 -0.38699300    2.27370600   -0.30921800
 Cl                 4.17436900   -3.51761000    1.08617200
 H                  4.34574000   -1.67182900   -0.99592500
 H                  2.59767300   -1.81161800   -0.75641800
 H                  4.69398800   -1.23377600    1.41243000
 C                  2.65949900   -1.40917900    2.07341300
 C                  2.93229300   -1.54509600    3.44380100
 C                  1.38419200   -0.99420600    1.67199700
 C                  1.94702000   -1.28990700    4.39268100
 H                  3.92068600   -1.86805800    3.76217000
 C                  0.39614000   -0.73240800    2.62594700
 H                  1.15244200   -0.81895400    0.62689000
 C                  0.67267200   -0.88498500    3.98344600
 H                  2.17249400   -1.40349400    5.44999300
 H                 -0.58166400   -0.39810500    2.28987100
 H                 -0.09754800   -0.68135200    4.72269000
90
U1_SO_TS3’
 Cl                -4.45712700    3.54157600   -3.40844400
 N                  3.62515300    1.25131000    0.89276800
 H                  2.68638700    0.86240000    0.77949500
 C                  4.65438900    0.48788100    0.39896000
 O                  5.82005800    0.89527400    0.27843300
 N                  4.27314000   -0.80010900    0.08536400
 H                  3.26999300   -0.99696200    0.12404400
 C                  3.76875600    2.64174300    1.30718800
 C                  4.69507700    2.78641000    2.53623500
 C                  4.18611700    3.62555300    0.16405500
 C                  5.02415200    4.26271000    2.79486500
 H                  4.20644200    2.33367600    3.40672000
 C                  5.63041000    4.12393300    0.30389900
 H                  4.04768600    3.12505600   -0.79860300
 C                  5.85020200    4.87587000    1.63487800
 H                  4.08239800    4.81758100    2.91287400
 H                  5.89072200    4.77428300   -0.54089000
 H                  5.58484000    5.93530800    1.52080400
 H                  5.61210100    2.22030000    2.34848800
 H                  5.55959700    4.37632900    3.74515400
 H                  6.91826700    4.85484700    1.88569500
 H                  6.28392800    3.24929000    0.25152400
 H                  3.50405000    4.48818500    0.16994000
 H                  2.76035200    2.93054700    1.62857400
 C                  5.13272800   -1.65682900   -0.71493700
 C                  4.83270300   -1.56578100   -2.24003300
 C                  5.02036000   -3.11871900   -0.21655100
 C                  3.79799700   -2.60953600   -2.67732800
 H                  4.49601800   -0.55026400   -2.47073600
 C                  5.36747500   -4.12309600   -1.32285300
 H                  5.65606700   -3.25649800    0.66541600
 C                  4.34328700   -4.04609100   -2.48067000
 H                  2.88494300   -2.47340800   -2.08519100
 H                  5.40546900   -5.14247500   -0.91999200
 H                  3.50632600   -4.72436700   -2.27742600
 H                  3.99066800   -3.30549500    0.11296100
 H                  5.76365100   -1.72118500   -2.80342900
 H                  3.50528500   -2.45504800   -3.72242800
 H                  4.81453300   -4.40169300   -3.40609300
 H                  6.37695000   -3.90833700   -1.69926400
 H                  6.14732300   -1.28662300   -0.54711700
 C                 -4.85361100    1.44190900   -1.75229100
 C                 -4.27160000    2.84771000   -1.68107300
 H                 -5.84615900    1.47007400   -2.20622100
 H                 -4.93369500    3.48458800   -1.09119400
 O                 -4.94318800    0.94609600   -0.40949600
 C                 -5.62908700   -1.72589700    3.73583100
 C                 -6.78228800   -1.20807700    3.14259900
 C                 -6.73449600   -0.74138200    1.82987500
 C                 -5.53654000   -0.77848400    1.10710200
 C                 -4.37850400   -1.31570400    1.69225800
 C                 -4.44060600   -1.78067000    3.01040400
 H                 -5.65965500   -2.09317600    4.75847400
 H                 -7.71613700   -1.16960900    3.69722500
 H                 -7.62781300   -0.34347800    1.35686300
 H                 -3.53144100   -2.18807300    3.43874800
 C                 -3.08545100   -1.44836300    0.89581200
 C                 -5.56586500   -0.25730300   -0.30101100
 O                 -6.20082200   -0.76157500   -1.20234300
 O                 -3.13635800   -1.21476000   -0.33417000
 O                 -2.06655800   -1.80386400    1.57391900
 C                  0.52589800   -0.69481900    1.48692400
 C                 -0.25517400   -1.47437300    0.52873800
 H                  0.00946500    0.19802000    1.86731800
 H                 -0.85802400   -0.91763900   -0.17035200
 O                  1.38150300   -0.48693000    0.39824000
 H                 -4.22755500    0.77274400   -2.34866400
 H                  0.94776400   -1.25617000    2.33541800
 C                 -2.84554600    3.00680300   -1.21764600
 C                 -2.37988300    4.29880300   -0.92761700
 C                 -1.97299200    1.92083000   -1.07098700
 C                 -1.06475900    4.50726000   -0.52442000
 H                 -3.05336500    5.14529700   -1.03898200
 C                 -0.65005900    2.12897600   -0.66512300
 H                 -2.32311900    0.90562000   -1.22729200
 C                 -0.19502700    3.42050200   -0.39961500
 H                 -0.71771900    5.51437000   -0.30898600
 H                  0.02679700    1.28434500   -0.54848100
 H                  0.83509600    3.57894200   -0.09256000
 C                  0.05012400   -2.87054700    0.17043800
 C                 -0.75197800   -3.50763700   -0.79088300
 C                  1.09179000   -3.59498700    0.77007600
 C                 -0.51471800   -4.83408000   -1.14421700
 H                 -1.58156400   -2.95347000   -1.21997500
 C                  1.32819700   -4.92158200    0.41328500
 H                  1.73215200   -3.11123800    1.49955000
 C                  0.52704400   -5.54659700   -0.54587700
 H                 -1.14726600   -5.31403900   -1.88611700
 H                  2.14095800   -5.46809700    0.88414100
 H                  0.71218200   -6.58160800   -0.82123000
90
U1_SO_INT3’
 Cl                -3.78060600    4.75100900   -1.81515500
 N                  3.83782500    0.16479800    0.96907900
 H                  2.82931700   -0.06622800    1.04795000
 C                  4.35494000    0.11073900   -0.29840200
 O                  5.49514600    0.49798600   -0.61007300
 N                  3.48544200   -0.46295700   -1.20657600
 H                  2.52360300   -0.59317100   -0.86802400
 C                  4.55336600    0.70741700    2.11234400
 C                  5.81276300   -0.12074300    2.46148500
 C                  4.89517000    2.23203100    2.00807900
 C                  6.68154100    0.61485300    3.49050500
 H                  5.50103900   -1.10168400    2.83889100
 C                  6.38739400    2.49366000    1.76615200
 H                  4.29697700    2.66857200    1.20274700
 C                  7.25873900    1.93205400    2.91136800
 H                  6.06738600    0.83761800    4.37512800
 H                  6.57256700    3.56935300    1.64828200
 H                  7.35226800    2.67298400    3.71699900
 H                  6.37867200   -0.29245300    1.54109900
 H                  7.49334800   -0.03242900    3.84494700
 H                  8.27596100    1.76015500    2.53666800
 H                  6.65112900    2.01338000    0.82020300
 H                  4.58561800    2.73233700    2.93763200
 H                  3.85143500    0.59540300    2.94829300
 C                  3.70882500   -0.33092700   -2.63467700
 C                  3.09247300    0.97072400   -3.22470300
 C                  3.14472600   -1.58399700   -3.35406500
 C                  1.63172300    0.75709900   -3.63782800
 H                  3.18473500    1.76769400   -2.48065900
 C                  2.70362100   -1.27158200   -4.78952200
 H                  3.88806800   -2.38897000   -3.33187400
 C                  1.53302000   -0.25941800   -4.80302300
 H                  1.07462100    0.38908100   -2.76723000
 H                  2.41342300   -2.19101600   -5.31257800
 H                  0.57943600   -0.79781500   -4.73809300
 H                  2.27943100   -1.95774200   -2.79172900
 H                  3.67585200    1.29089000   -4.10016100
 H                  1.15911400    1.70505200   -3.92024200
 H                  1.52183900    0.26895800   -5.76531500
 H                  3.55712500   -0.86202100   -5.34702300
 H                  4.79307700   -0.28019500   -2.76695500
 C                 -4.38884900    2.25467300   -1.00223700
 C                 -3.75398900    3.50842300   -0.41398300
 H                 -5.36221600    2.49059500   -1.43439200
 H                 -4.43510400    3.95271000    0.31424500
 O                 -4.55095300    1.30022200    0.06578500
 C                 -5.46156400   -2.66130900    2.94374800
 C                 -6.57449600   -1.87693500    2.63821500
 C                 -6.50581900   -0.94946700    1.59989700
 C                 -5.32632300   -0.78716500    0.86739600
 C                 -4.20993900   -1.59388100    1.15752400
 C                 -4.29001300   -2.52285500    2.20322400
 H                 -5.50750800   -3.38562000    3.75174300
 H                 -7.49478800   -1.98643400    3.20490000
 H                 -7.36838200   -0.33909600    1.35114200
 H                 -3.42177300   -3.13378000    2.41924700
 C                 -2.97691700   -1.49511500    0.30818300
 C                 -5.33743700    0.24320500   -0.22921000
 O                 -6.05566000    0.17413700   -1.20308900
 O                 -2.94368600   -0.85965300   -0.73287900
 O                 -1.96320300   -2.20158500    0.81600700
 C                  0.19119100   -1.05727900    1.11430100
 C                 -0.62851100   -2.03865800    0.22076200
 H                 -0.55542600   -0.30970000    1.47251100
 H                 -0.75982700   -1.55165200   -0.74858400
 O                  1.22794800   -0.50356500    0.42882500
 H                 -3.76464400    1.81010600   -1.78136800
 H                  0.48887500   -1.62770800    2.02538600
 C                 -2.37118700    3.40071800    0.16847100
 C                 -1.92951400    4.42248600    1.02361400
 C                 -1.51429900    2.32617100   -0.10306000
 C                 -0.65512900    4.37725000    1.58127900
 H                 -2.58816100    5.26109900    1.23875800
 C                 -0.23779600    2.26619200    0.46605600
 H                 -1.84235500    1.50356900   -0.72963500
 C                  0.18960400    3.29917400    1.30213700
 H                 -0.32445100    5.17760700    2.23842900
 H                  0.40732600    1.40002400    0.27955000
 H                  1.18110000    3.25399600    1.74465400
 C                 -0.02368800   -3.41710400    0.05463800
 C                 -0.81713100   -4.56360600   -0.08563500
 C                  1.37306100   -3.55577000    0.01445900
 C                 -0.23310500   -5.81980100   -0.25883800
 H                 -1.89791500   -4.47267900   -0.05168400
 C                  1.95292000   -4.81194300   -0.16151400
 H                  1.98188700   -2.66346400    0.12258500
 C                  1.15532600   -5.95004200   -0.29934400
 H                 -0.86696300   -6.69732700   -0.36297000
 H                  3.03598200   -4.89849300   -0.18957600
 H                  1.61083000   -6.92751100   -0.43718400
67
U2_SO_INT2
 Cl                 1.89559300    2.07478100   -2.62186100
 N                 -2.46242200    1.54751400    0.33806100
 H                 -1.68385700    0.90514400    0.53061800
 C                 -3.58835400    1.10104500   -0.29990300
 O                 -4.53270100    1.83550800   -0.61373100
 N                 -3.54452200   -0.26733700   -0.54766000
 H                 -2.77569400   -0.79687400   -0.10696500
 C                 -2.33947700    2.91234700    0.82023200
 C                 -2.20696300    2.91890800    2.36559600
 C                 -1.14890700    3.66884300    0.16268900
 C                 -1.54702800    4.20871200    2.86979300
 H                 -3.19546000    2.77216600    2.81576700
 C                  0.12234300    3.59673100    1.01966600
 H                 -0.97555900    3.25470000   -0.83525800
 C                 -0.08274200    4.31358900    2.37566500
 H                 -2.12647100    5.06972500    2.50845500
 H                  0.97247400    4.03597600    0.48461900
 H                  0.19693800    5.37204800    2.28969400
 H                 -1.59660600    2.05844900    2.66739000
 H                 -1.58226400    4.25925700    3.96499900
 H                  0.59309000    3.87589200    3.12029300
 H                  0.37726900    2.54487600    1.19269300
 H                 -1.42570600    4.72324300    0.01973100
 H                 -3.26981200    3.40788000    0.53105000
 C                  1.68762400    0.56343500   -1.62847600
 C                  2.89203500    0.32711300   -0.70745700
 H                  0.78778400    0.67707700   -1.02378700
 H                  3.04579500    1.19983000   -0.06957200
 O                  2.48036400   -0.78349700    0.11667500
 C                  0.83322600   -4.04916300    3.41609200
 C                  2.14998600   -3.64335900    3.64272000
 C                  2.63837800   -2.50030000    3.01085000
 C                  1.81714200   -1.76296400    2.15070000
 C                  0.48241000   -2.14907200    1.93954900
 C                  0.01069600   -3.30306500    2.57306400
 H                  0.44610100   -4.94001400    3.90449500
 H                  2.79479700   -4.21291300    4.30681700
 H                  3.66151600   -2.17443100    3.17463400
 H                 -1.02031800   -3.58444900    2.38681900
 C                 -0.48903700   -1.29281300    1.12876600
 C                  2.42560900   -0.57783300    1.46473600
 O                  2.93560700    0.36668600    2.02591200
 O                 -0.15189200   -0.08371900    0.95697700
 O                 -1.54777700   -1.85070100    0.74728100
 H                  1.56373800   -0.25856500   -2.33424300
 C                  4.17757700   -0.02641100   -1.42838600
 C                  5.14423100    0.95443600   -1.67351200
 C                  4.40721800   -1.33212800   -1.88112100
 C                  6.31496500    0.64167100   -2.36600300
 H                  4.97616900    1.96771800   -1.32070300
 C                  5.57877500   -1.64715500   -2.56853200
 H                  3.67015900   -2.10135100   -1.67363000
 C                  6.53562900   -0.66040200   -2.81584400
 H                  7.05621700    1.41502700   -2.54838200
 H                  5.74597000   -2.66536100   -2.90956200
 H                  7.44869200   -0.90648600   -3.35132300
 C                 -4.48650000   -1.04004200   -1.22195500
 C                 -4.25468800   -2.43219100   -1.27221800
 C                 -5.63303200   -0.52506000   -1.86007500
 C                 -5.13809300   -3.27475600   -1.93804700
 H                 -3.37359800   -2.83011600   -0.77693300
 C                 -6.50501000   -1.38849400   -2.52241300
 H                 -5.81678700    0.53901400   -1.81446200
 C                 -6.27428100   -2.76431700   -2.57256100
 H                 -4.93462100   -4.34318400   -1.96026400
 H                 -7.38425300   -0.97019000   -3.00831300
 H                 -6.96338800   -3.42465800   -3.09244500
84
U2_SO_TS3
 Cl                -3.76214000   -2.88300100   -2.21319400
 N                  5.00515400   -1.36716900   -0.15927600
 H                  4.40061400   -0.68547100   -0.62963800
 C                  4.34217300   -2.26899000    0.67157000
 O                  4.90671900   -3.12170800    1.36195700
 N                  2.98396900   -2.08971700    0.63300300
 H                  2.63147300   -1.35550300    0.01446000
 C                  2.07848400   -2.85499900    1.47738300
 C                  1.10465500   -3.75996500    0.66171000
 C                  1.29653100   -1.92445200    2.43381100
 C                 -0.30497500   -3.16175600    0.55420900
 H                  1.53566700   -3.93787600   -0.32902700
 C                  0.08743000   -2.65168300    3.03653200
 H                  1.97475900   -1.55641500    3.21214600
 C                 -0.95811800   -2.99132300    1.94498800
 H                 -0.25308200   -2.18211100    0.06582900
 H                 -0.37328500   -2.04314100    3.82272500
 H                 -1.70606200   -2.19400800    1.89178000
 H                  0.93935200   -1.04324800    1.88480000
 H                  1.03739200   -4.74136500    1.15130800
 H                 -0.93784100   -3.78599500   -0.08759800
 H                 -1.49128600   -3.90918800    2.22512200
 H                  0.43797300   -3.57121700    3.52664700
 H                  2.73238100   -3.49983500    2.06998900
 C                 -3.60742000   -1.18551000   -1.57658400
 C                 -4.65867200   -0.88963400   -0.49852100
 H                 -2.61061900   -1.07465600   -1.15018900
 H                 -4.57221500   -1.61807000    0.31014400
 O                 -4.28137900    0.41039800    0.00566100
 C                 -2.63560900    4.48617500    2.23777800
 C                 -3.80651400    3.95964600    2.78622100
 C                 -4.18541500    2.65225400    2.48337800
 C                 -3.40132100    1.86909900    1.62982900
 C                 -2.20757600    2.38394400    1.09624700
 C                 -1.84368900    3.69922100    1.40275200
 H                 -2.33521100    5.50471700    2.46955900
 H                 -4.42331100    4.56248000    3.44725900
 H                 -5.09494700    2.23197400    2.90253500
 H                 -0.92234100    4.07744600    0.97339100
 C                 -1.27028100    1.50483100    0.27782400
 C                 -3.89533400    0.48877300    1.31167100
 O                 -4.07509300   -0.38907600    2.12637900
 O                 -1.45134600    0.26734700    0.32648400
 O                 -0.35881600    2.13119400   -0.35927200
 C                  1.12726300    0.92046900   -1.02935900
 C                  2.37261800    1.30034200   -0.35571400
 H                  0.56953500    0.06745600   -0.67860100
 H                  2.37362400    1.11713600    0.73061300
 O                  2.83229200    0.23339800   -1.13930400
 H                 -3.72547000   -0.51932600   -2.43197000
 H                  0.98062300    1.26785500   -2.04060600
 C                  2.95865800    2.65997600   -0.66332600
 C                  2.72216700    3.75101900    0.18120600
 C                  3.73586300    2.84495900   -1.81060200
 C                  3.25197800    5.00578400   -0.11754700
 H                  2.11429200    3.61196900    1.07146700
 C                  4.27075000    4.09946100   -2.10946200
 H                  3.90854600    1.98555600   -2.45077500
 C                  4.03053000    5.18401100   -1.26432300
 H                  3.06113400    5.84560200    0.54598200
 H                  4.87813500    4.22994500   -3.00182800
 H                  4.44838900    6.16081100   -1.49431700
 C                 -6.08519500   -0.83511900   -1.00625300
 C                 -6.92896600   -1.94127300   -0.86136200
 C                 -6.57315300    0.31055400   -1.64811900
 C                 -8.23363800   -1.90963100   -1.35614100
 H                 -6.55980200   -2.83114700   -0.36003500
 C                 -7.87818800    0.34536700   -2.13790000
 H                 -5.92967200    1.17946900   -1.74273300
 C                 -8.71201200   -0.76596100   -1.99605500
 H                 -8.87678600   -2.77707600   -1.23579800
 H                 -8.24559200    1.24254000   -2.62878500
 H                 -9.72907400   -0.73815000   -2.37764500
 C                  6.37467400   -1.25905000   -0.38879100
 C                  6.81163400   -0.19530900   -1.20484700
 C                  7.33732500   -2.14526200    0.13402500
 C                  8.16178600   -0.02599200   -1.49263200
 H                  6.07675300    0.50060400   -1.60071600
 C                  8.68590300   -1.95786200   -0.16536400
 H                  7.00558300   -2.95613600    0.76683200
 C                  9.11590500   -0.90657200   -0.97705200
 H                  8.46858900    0.80481000   -2.12352000
 H                  9.41308700   -2.65321600    0.24813800
 H                 10.17068900   -0.77368900   -1.20108700
67
U2_SO_INT2’
 N                  2.94435900   -0.26295100   -0.43395500
 H                  2.14753300   -0.85928100   -0.71786000
 C                  2.85884400    1.09112900   -0.74218000
 O                  3.77510200    1.90523600   -0.57578400
 N                  1.64162500    1.43164000   -1.26927300
 H                  0.85669100    0.76643100   -1.23948500
 C                 -3.35334100    0.56769500    0.74070100
 C                 -3.25093000    0.46328400    2.25764100
 O                 -3.07626300   -0.73329900    0.20807800
 C                 -2.03613300   -4.71532400   -2.54616000
 C                 -3.38349200   -4.34840100   -2.53704000
 C                 -3.75059200   -3.08142100   -2.08569800
 C                 -2.77862300   -2.18042700   -1.63600800
 C                 -1.41908300   -2.53386500   -1.66544500
 C                 -1.06712900   -3.81006400   -2.11709700
 H                 -1.74217000   -5.70153400   -2.89686300
 H                 -4.14548000   -5.04347200   -2.87999000
 H                 -4.79503400   -2.78276000   -2.07588500
 H                 -0.01107700   -4.05763400   -2.12483200
 C                 -0.31768600   -1.53911600   -1.30606200
 C                 -3.25263700   -0.84810100   -1.13590200
 O                 -3.85389100   -0.03137100   -1.80007400
 O                 -0.66563400   -0.32524000   -1.21635000
 O                  0.84002700   -2.01008800   -1.16383000
 Cl                -3.83296400    2.11504400    2.90815800
 H                 -4.35633700    0.88790900    0.45123300
 H                 -2.63502800    1.28653500    0.33645200
 H                 -4.01379600   -0.22546300    2.62643300
 C                 -1.90705600    0.11419300    2.84728200
 C                 -1.82770100   -0.18141800    4.21714700
 C                 -0.74415800    0.05170100    2.06980400
 C                 -0.61043900   -0.51575800    4.80296800
 H                 -2.72709500   -0.13352800    4.82650500
 C                  0.47625800   -0.29154100    2.65866600
 H                 -0.77530300    0.21514400    0.99752900
 C                  0.54826000   -0.56931900    4.02242900
 H                 -0.56515100   -0.73829200    5.86589600
 H                  1.36403900   -0.34889600    2.03648900
 H                  1.49984400   -0.83542800    4.47421100
 C                  4.03359200   -0.94497600    0.10836500
 C                  5.24505000   -0.33708900    0.49419100
 C                  3.88957200   -2.33832000    0.28725200
 C                  6.26706900   -1.11342400    1.03999100
 H                  5.35765300    0.72848200    0.35284600
 C                  4.92261600   -3.09292700    0.83243000
 H                  2.95622300   -2.80664700   -0.01175900
 C                  6.12417800   -2.49060300    1.21651600
 H                  7.19464800   -0.62471600    1.33113900
 H                  4.78480900   -4.16451000    0.95861700
 H                  6.92987200   -3.08239100    1.64286400
 C                  1.33178200    2.81279400   -1.58967500
 C                  0.36515300    2.88886800   -2.78081400
 C                  0.75029000    3.58413900   -0.37200800
 C                  0.17927400    4.34830000   -3.26433900
 H                  0.73879200    2.25931600   -3.59490600
 C                 -0.10137200    4.80870000   -0.78312300
 H                  0.14119200    2.89115600    0.21925000
 C                  0.36413700    5.38176900   -2.12799600
 H                  0.89076000    4.56899300   -4.07004900
 H                 -0.06666500    5.57753500   -0.00165100
 H                  1.42361100    5.65921900   -2.04665600
 H                  2.28191000    3.27893500   -1.87096500
 H                  1.58594000    3.88760700    0.26829200
 H                 -1.15586500    4.51599600   -0.87398800
 H                 -0.17627600    6.30623100   -2.36732500
 H                 -0.82106600    4.45730700   -3.70156800
 H                 -0.59764000    2.45641400   -2.48140700
84
U2_SO_TS3’
 Cl                 4.33604000    2.92142100    3.78576700
 N                 -3.86098700    1.61257800   -0.80907600
 H                 -2.94781800    1.14387000   -0.85452600
 C                 -4.85512400    0.89499300   -0.15170400
 O                 -5.97758500    1.33514300    0.11021100
 N                 -4.44810100   -0.38022900    0.15475300
 H                 -3.48162300   -0.63026100   -0.06174200
 C                 -5.23210400   -1.23320100    1.03440400
 C                 -4.69304200   -1.24713900    2.49464900
 C                 -5.30205900   -2.66712800    0.45471100
 C                 -3.70028700   -2.39290100    2.72548300
 H                 -4.23641700   -0.27612200    2.71005600
 C                 -5.56855900   -3.70555900    1.55190800
 H                 -6.06559500   -2.70775000   -0.33035200
 C                 -4.39048500   -3.76867700    2.55404000
 H                 -2.87440100   -2.29958200    2.01008900
 H                 -5.74232400   -4.69437000    1.11094800
 H                 -3.65141300   -4.50075600    2.20874700
 H                 -4.34733600   -2.90630100   -0.02979200
 H                 -5.53750600   -1.35625900    3.18934200
 H                 -3.24602300   -2.31794800    3.72017000
 H                 -4.75790900   -4.12987300    3.52318100
 H                 -6.49592500   -3.44124000    2.07822000
 H                 -6.23186700   -0.79223400    1.04403900
 C                  4.62344000    0.93166800    1.97791100
 C                  4.21251600    2.39817800    1.99349700
 H                  5.57699100    0.80400500    2.49419600
 H                  4.98778500    2.99725200    1.51196700
 O                  4.75263000    0.53810100    0.60490000
 C                  5.41244500   -1.85476600   -3.71081400
 C                  6.57211100   -1.51948200   -3.00884300
 C                  6.48664400   -1.15776400   -1.66525400
 C                  5.24580600   -1.11790900   -1.01903300
 C                  4.07866300   -1.47185000   -1.71501000
 C                  4.17901000   -1.83353500   -3.06283200
 H                  5.47206300   -2.13955400   -4.75819600
 H                  7.53981200   -1.54173000   -3.50305400
 H                  7.38387300   -0.90254500   -1.10849400
 H                  3.26195500   -2.10032100   -3.57657100
 C                  2.72733700   -1.52054900   -1.01034700
 C                  5.23542900   -0.72010200    0.42916900
 O                  5.74059900   -1.36975500    1.31947800
 O                  2.72049700   -1.38156300    0.23602100
 O                  1.72507600   -1.71573900   -1.77085200
 C                 -0.77369000   -0.37647000   -1.71960500
 C                 -0.12859600   -1.28139200   -0.77389100
 H                 -0.16202300    0.48776000   -2.01204600
 H                  0.50179400   -0.83534900   -0.02181000
 O                 -1.65235700   -0.16490900   -0.64719200
 H                  3.88333800    0.29679200    2.47237500
 H                 -1.20743500   -0.83966100   -2.61883900
 C                  2.85663900    2.76416900    1.44615800
 C                  2.57589300    4.11968700    1.21446700
 C                  1.87071400    1.80893000    1.16746800
 C                  1.33102300    4.51719200    0.73696000
 H                  3.33804400    4.86539100    1.42844400
 C                  0.61852800    2.20831300    0.68792900
 H                  2.08098900    0.75009800    1.27750100
 C                  0.34532600    3.56051900    0.47888000
 H                  1.12765000    5.57102900    0.56645900
 H                 -0.14531900    1.46364900    0.47249700
 H                 -0.62827600    3.86633100    0.10665000
 C                 -0.56752200   -2.66792200   -0.53883200
 C                  0.13292000   -3.44327400    0.40022800
 C                 -1.63907500   -3.25005200   -1.23389200
 C                 -0.23084100   -4.76739900    0.63586300
 H                  0.98704800   -2.99829700    0.90215000
 C                 -2.00089300   -4.57483600   -0.99548000
 H                 -2.20514400   -2.65688800   -1.94385200
 C                 -1.29894000   -5.33906000   -0.05965600
 H                  0.32487400   -5.35622600    1.36053500
 H                 -2.83430000   -5.01081100   -1.53978000
 H                 -1.58090000   -6.37278500    0.12243800
 C                 -3.93518400    2.90282600   -1.32915900
 C                 -2.77211300    3.42453900   -1.93272800
 C                 -5.09301200    3.70467600   -1.29654900
 C                 -2.76428600    4.70380300   -2.48051000
 H                 -1.87505600    2.81197100   -1.96890700
 C                 -5.06570600    4.98284100   -1.85253900
 H                 -5.98473300    3.30914800   -0.83143200
 C                 -3.91251300    5.49829300   -2.44701400
 H                 -1.85208000    5.07770800   -2.93859100
 H                 -5.96992700    5.58622500   -1.81589700
 H                 -3.90730400    6.49684800   -2.87463000
61
U3_SO_INT2
 Cl                 1.82377600    2.36604400   -2.46919000
 N                 -2.50973400    1.33534500    0.53978600
 H                 -1.68735900    0.72707800    0.67645800
 C                 -3.57550300    0.82930000   -0.18452900
 O                 -4.55421300    1.49279800   -0.53539000
 N                 -3.40411300   -0.51586400   -0.46493700
 H                 -2.62109100   -1.00968600   -0.00113800
 C                  1.70168700    0.81377100   -1.52964900
 C                  2.91659100    0.61464600   -0.61396500
 H                  0.79566200    0.85405800   -0.92555200
 H                  3.00775000    1.46346600    0.06669500
 O                  2.58305800   -0.56208700    0.15341600
 C                  1.25946800   -4.12560200    3.29344100
 C                  2.53519500   -3.60670000    3.52334300
 C                  2.90117000   -2.39215500    2.94467800
 C                  1.99982300   -1.69534300    2.13201200
 C                  0.70523700   -2.19824000    1.91783300
 C                  0.35552100   -3.42090800    2.50016500
 H                  0.96713200   -5.07209000    3.74121000
 H                  3.24277300   -4.14317200    4.14994900
 H                  3.89068200   -1.97763300    3.11423100
 H                 -0.64802000   -3.78866200    2.31510600
 C                 -0.35590900   -1.40712100    1.15918300
 C                  2.48558700   -0.42220400    1.50632600
 O                  2.88186300    0.54467400    2.11851700
 O                 -0.11955500   -0.17515100    0.98390900
 O                 -1.38990600   -2.03324700    0.81435600
 H                  1.62588200    0.00920800   -2.26190400
 C                  4.22572100    0.38423900   -1.34206900
 C                  5.12837400    1.43711400   -1.52414300
 C                  4.54212400   -0.87733100   -1.86256400
 C                  6.32130800    1.23852700   -2.22085700
 H                  4.89255900    2.41686600   -1.11925800
 C                  5.73600400   -1.07839100   -2.55433000
 H                  3.85534400   -1.70276400   -1.70440900
 C                  6.62860700   -0.02016800   -2.73822200
 H                  7.01196300    2.06679200   -2.35393700
 H                  5.97089700   -2.06354700   -2.94837600
 H                  7.55906900   -0.17746700   -3.27715900
 C                 -4.24078100   -1.33478700   -1.22697900
 C                 -3.88444200   -2.69765900   -1.31602200
 C                 -5.38941900   -0.89094500   -1.91092800
 C                 -4.65279200   -3.58267900   -2.06431100
 H                 -3.00022100   -3.03946300   -0.78631400
 C                 -6.14463800   -1.79595800   -2.65676500
 H                 -5.67021100    0.14978500   -1.83927500
 C                 -5.79189700   -3.14313000   -2.74463000
 H                 -4.35593400   -4.62776900   -2.11558900
 H                 -7.02814100   -1.43315400   -3.17771500
 H                 -6.39075400   -3.83656000   -3.32904400
 C                 -2.38459100    2.61742300    1.08629900
 C                 -1.20669300    2.88414500    1.81575200
 C                 -3.34962200    3.63500500    0.96167800
 C                 -1.00370500    4.13051900    2.39812900
 H                 -0.46180900    2.09997200    1.91548300
 C                 -3.12664000    4.87666900    1.55715400
 H                 -4.25007500    3.43545800    0.39920500
 C                 -1.96130100    5.14124500    2.27715100
 H                 -0.08616500    4.30984100    2.95318000
 H                 -3.88384300    5.65040000    1.44947900
 H                 -1.80026000    6.11433900    2.73342000
78
U3_SO_TS3
 Cl                -3.54691800   -3.10536200   -2.04864200
 N                  4.89389600   -1.37064400   -0.25651600
 H                  4.33230300   -0.59610000   -0.62510000
 C                  4.21704900   -2.26289700    0.56784300
 O                  4.74884000   -3.21273200    1.14211100
 N                  2.87797900   -1.93272600    0.65244600
 H                  2.59199500   -1.13403000    0.07409500
 C                 -3.49032100   -1.35934600   -1.54314700
 C                 -4.56094700   -1.04145400   -0.49043700
 H                 -2.50221000   -1.15946000   -1.12975700
 H                 -4.42264700   -1.68619900    0.37978400
 O                 -4.28378200    0.32364900   -0.10605000
 C                 -2.96416300    4.70755500    1.73206000
 C                 -4.08397000    4.12216800    2.32586000
 C                 -4.33766300    2.76375900    2.13789200
 C                 -3.47979700    1.98712000    1.35219800
 C                 -2.33919900    2.56583000    0.77087100
 C                 -2.09830800    3.92982500    0.96470600
 H                 -2.76108300    5.76552100    1.87646000
 H                 -4.75770100    4.71876600    2.93498300
 H                 -5.20525500    2.29862400    2.59684100
 H                 -1.21156600    4.35235800    0.50469300
 C                 -1.33053000    1.70918200    0.01880300
 C                 -3.83297400    0.53960500    1.16300800
 O                 -3.87241400   -0.28604500    2.04815000
 O                 -1.44807700    0.46680400    0.11784400
 O                 -0.43250400    2.35291300   -0.62002700
 C                  1.14011800    1.16034300   -1.14455300
 C                  2.24570100    1.45640600   -0.22959900
 H                  0.51599900    0.30031900   -0.96720400
 H                  2.05065100    1.19066800    0.82077700
 O                  2.81502700    0.43406200   -1.00622900
 H                 -3.64362300   -0.76657900   -2.44571000
 H                  1.17139900    1.60417100   -2.12811400
 C                  2.89688300    2.81710100   -0.32064800
 C                  2.54489200    3.83740500    0.57087100
 C                  3.84721500    3.07890000   -1.31176200
 C                  3.13321300    5.09778500    0.47227900
 H                  1.80071300    3.64004100    1.33794900
 C                  4.44018300    4.33881700   -1.40993800
 H                  4.10691100    2.27601900   -1.99434000
 C                  4.08551900    5.35233300   -0.51817300
 H                  2.85166300    5.88193800    1.17057900
 H                  5.18229500    4.52875300   -2.18149600
 H                  4.54862900    6.33300100   -0.59143500
 C                 -5.98725600   -1.13246500   -0.99298800
 C                 -6.75350100   -2.27474300   -0.73884300
 C                 -6.55256400   -0.08854400   -1.73688400
 C                 -8.05743700   -2.37884800   -1.22555600
 H                 -6.32393700   -3.08646400   -0.15912400
 C                 -7.85706400   -0.18902500   -2.21895500
 H                 -5.97007900    0.80928200   -1.91741000
 C                 -8.61305000   -1.33599700   -1.96720300
 H                 -8.63957000   -3.27294300   -1.01989600
 H                 -8.28501600    0.63059100   -2.78992200
 H                 -9.62971400   -1.41365300   -2.34296300
 C                  6.24264500   -1.38865000   -0.61347100
 C                  6.70800200   -0.32735900   -1.41580600
 C                  7.15224600   -2.39336100   -0.23071300
 C                  8.03591500   -0.27284200   -1.82522000
 H                  6.01335500    0.45586600   -1.70688800
 C                  8.47966300   -2.32091400   -0.65125300
 H                  6.80212000   -3.20528600    0.39010800
 C                  8.93781800   -1.27064900   -1.44806400
 H                  8.36648300    0.55859400   -2.44284200
 H                  9.16662300   -3.10662000   -0.34540100
 H                  9.97538100   -1.22823400   -1.76716000
 C                  1.89314000   -2.52347900    1.46114900
 C                  2.10742400   -3.67147900    2.24490200
 C                  0.62344200   -1.91597300    1.47833300
 C                  1.06536100   -4.17946900    3.02148800
 H                  3.08042000   -4.14111100    2.23561400
 C                 -0.40506000   -2.43638200    2.25790900
 H                  0.42480900   -1.02794400    0.88617500
 C                 -0.19215400   -3.57499000    3.03871800
 H                  1.24822100   -5.06748900    3.62254600
 H                 -1.36945500   -1.93598700    2.24985000
 H                 -0.99318400   -3.98247300    3.64924800
61
U3_SO_INT2’
 N                  1.72758900    1.78621000   -0.67006700
 H                  0.91099000    1.18464200   -0.86719900
 C                  2.91973800    1.16871900   -0.33768100
 O                  3.92863200    1.76391400    0.04751200
 N                  2.83664600   -0.20767000   -0.48791800
 H                  2.00133900   -0.59219700   -0.96639200
 C                 -3.21824900    0.63993800    1.09787300
 C                 -3.17001600   -0.06879700    2.44604100
 O                 -3.09509800   -0.37287400    0.09016100
 C                 -2.49512300   -3.07536400   -4.01222600
 C                 -3.79193600   -2.59781200   -3.81220000
 C                 -4.01603100   -1.56946900   -2.89777900
 C                 -2.95138700   -1.01962000   -2.17517000
 C                 -1.64068100   -1.47871900   -2.38964600
 C                 -1.43212800   -2.51323400   -3.30761500
 H                 -2.31291800   -3.87671800   -4.72383800
 H                 -4.62571800   -3.02211500   -4.36536400
 H                 -5.01993400   -1.18767500   -2.73531100
 H                 -0.41111700   -2.85013900   -3.45098400
 C                 -0.43744300   -0.82329200   -1.72182200
 C                 -3.27265500    0.06112700   -1.18496000
 O                 -3.76246100    1.13429000   -1.46417900
 O                 -0.64426400    0.29075000   -1.15422000
 O                  0.66381400   -1.42250200   -1.81813700
 Cl                -3.53273000    1.24874500    3.71692000
 H                 -4.16471200    1.17219900    0.98389900
 H                 -2.40420200    1.36206300    0.98924200
 H                 -4.02892800   -0.73708600    2.53463100
 C                 -1.90401700   -0.80632600    2.80374200
 C                 -1.92081500   -1.67467500    3.90617300
 C                 -0.72289200   -0.66974800    2.06433400
 C                 -0.77914900   -2.38076100    4.27353400
 H                 -2.83508500   -1.78421500    4.48475300
 C                  0.42046200   -1.38506200    2.42997200
 H                 -0.68727400   -0.04959000    1.17517700
 C                  0.39829300   -2.23504000    3.53443600
 H                 -0.80799000   -3.04697200    5.13179400
 H                  1.32338000   -1.27778600    1.83717200
 H                  1.29080100   -2.78840700    3.81304900
 C                  3.82711000   -1.15139500   -0.19689100
 C                  5.07376700   -0.85038600    0.38548800
 C                  3.52841800   -2.49735200   -0.50039700
 C                  5.98064000   -1.87683700    0.64970300
 H                  5.30895400    0.17913500    0.61306500
 C                  4.44844400   -3.50441500   -0.22942300
 H                  2.56819200   -2.72805600   -0.95210100
 C                  5.68530900   -3.20709900    0.34947500
 H                  6.93826500   -1.62358400    1.09945800
 H                  4.19332200   -4.53295300   -0.47389400
 H                  6.40245800   -3.99580500    0.56056300
 C                  1.46294100    3.15984700   -0.71092800
 C                  2.40399200    4.16282400   -0.41006400
 C                  0.15889800    3.54308200   -1.08966800
 C                  2.03386900    5.50541600   -0.49119200
 H                  3.40184700    3.87243600   -0.11513400
 C                 -0.18906400    4.88769400   -1.16100200
 H                 -0.56845900    2.77178600   -1.32583100
 C                  0.74399900    5.88474600   -0.86367700
 H                  2.77468900    6.26609000   -0.25436000
 H                 -1.20135300    5.15526000   -1.45367000
 H                  0.46945700    6.93469100   -0.92014200
78
U3_SO_TS3’
 Cl                -4.94296100    2.56771700   -3.71533600
 N                  3.67657700    1.74494300    0.67831700
 H                  2.80627800    1.21866300    0.52532800
 C                  4.83829200    1.10210100    0.28059200
 O                  5.96353500    1.59714300    0.33945200
 N                  4.56186100   -0.17170600   -0.18940200
 H                  3.57802700   -0.46156200   -0.13541000
 C                 -4.92435300    0.61767900   -1.84302800
 C                 -4.58771800    2.09986300   -1.94033900
 H                 -5.92079300    0.43226800   -2.24937000
 H                 -5.32820600    2.67761800   -1.38360400
 O                 -4.88640700    0.26058600   -0.45471500
 C                 -4.95232900   -2.05907500    3.95681400
 C                 -6.18846600   -1.76421200    3.37788700
 C                 -6.25714600   -1.43119900    2.02592100
 C                 -5.09438600   -1.37882000    1.24854200
 C                 -3.85088400   -1.68943800    1.82169600
 C                 -3.79687500   -2.02490500    3.17893300
 H                 -4.89208300   -2.32176300    5.00990800
 H                 -7.09650800   -1.79620700    3.97423600
 H                 -7.21573200   -1.20926000    1.56530600
 H                 -2.82325600   -2.26017600    3.59468500
 C                 -2.57945800   -1.70716900    0.97981400
 C                 -5.24960300   -1.02550000   -0.20340300
 O                 -5.78463000   -1.73706400   -1.02606000
 O                 -2.70609500   -1.52551500   -0.25640300
 O                 -1.50219700   -1.91580100    1.62118900
 C                  0.98454200   -0.55610400    1.37773900
 C                  0.25732900   -1.39313600    0.43156300
 H                  0.39942700    0.26534900    1.81038900
 H                 -0.47376200   -0.90820400   -0.19475500
 O                  1.72566200   -0.23683800    0.22419800
 H                 -4.21241300    0.00277500   -2.40014500
 H                  1.53275100   -1.07916700    2.17402400
 C                 -3.19406300    2.53833400   -1.56528500
 C                 -2.93495100    3.91347900   -1.45465900
 C                 -2.15592500    1.62912900   -1.32519400
 C                 -1.66196700    4.37461800   -1.13562000
 H                 -3.73787100    4.62312500   -1.63941400
 C                 -0.87563000    2.09388500   -1.00475500
 H                 -2.34012600    0.55973400   -1.34010100
 C                 -0.62500200    3.46322800   -0.91685900
 H                 -1.47614200    5.44251300   -1.05836200
 H                 -0.07175300    1.38456900   -0.82039300
 H                  0.36997500    3.81923400   -0.66654200
 C                  0.67114300   -2.75160600    0.04564700
 C                 -0.13701000   -3.46792100   -0.85326900
 C                  1.82778800   -3.36286000    0.55374800
 C                  0.20676300   -4.76326700   -1.23231000
 H                 -1.05361600   -3.00377400   -1.20511200
 C                  2.17259600   -4.65667500    0.16673200
 H                  2.47447000   -2.81620400    1.23159400
 C                  1.36336000   -5.36173200   -0.72715600
 H                 -0.43174300   -5.30800300   -1.92238500
 H                  3.07769500   -5.11131700    0.55964400
 H                  1.63281200   -6.37125700   -1.02640000
 C                  3.55207400    3.01380900    1.24975900
 C                  2.25602600    3.42425000    1.62090900
 C                  4.62874300    3.89239100    1.47394700
 C                  2.04094800    4.67411800    2.19325400
 H                  1.41880700    2.75149700    1.45655400
 C                  4.39366400    5.13943100    2.05226900
 H                  5.62430300    3.58257400    1.19118800
 C                  3.10915000    5.54585800    2.41603400
 H                  1.02985600    4.96291700    2.46776700
 H                  5.23802000    5.80448100    2.21752200
 H                  2.94245200    6.52126500    2.86392300
 C                  5.45952000   -1.08430500   -0.75542900
 C                  4.91697700   -2.27253800   -1.28190200
 C                  6.85151500   -0.88731100   -0.82244600
 C                  5.74057500   -3.23730200   -1.85266500
 H                  3.84379200   -2.43158600   -1.23892200
 C                  7.65997300   -1.86423100   -1.40322800
 H                  7.27202600    0.02381700   -0.42249400
 C                  7.12214600   -3.04332400   -1.92046700
 H                  5.29313700   -4.14513400   -2.24888300
 H                  8.73319800   -1.69425200   -1.44714200
 H                  7.76514700   -3.79574900   -2.36833000
61
U4_SO_INT2
 Cl                 2.65332400    1.31524000   -3.06865800
 N                 -1.21659700    1.65328100    0.62413500
 H                 -0.46444300    0.96492400    0.80352100
 C                 -2.45453700    1.17500800    0.23695800
 O                 -3.39447100    1.88369500   -0.12676100
 N                 -2.50612500   -0.20874500    0.31047700
 H                 -1.71045400   -0.70731800    0.75679100
 C                  2.50740100    0.04477500   -1.77748300
 C                  3.80728200   -0.09350200   -0.97434600
 H                  1.69822600    0.33575000   -1.10836600
 H                  4.07287900    0.86979100   -0.53444300
 O                  3.46088100   -1.00925700    0.08815800
 C                  2.24003200   -3.57130200    4.11801600
 C                  3.58443100   -3.20001900    4.05618400
 C                  3.98645300   -2.20452400    3.16654700
 C                  3.05164900   -1.58104500    2.33282500
 C                  1.69278300   -1.93179900    2.40793800
 C                  1.30599000   -2.93573600    3.30166200
 H                  1.91957700   -4.34639200    4.80934000
 H                  4.31799100   -3.68159600    4.69711500
 H                  5.02948500   -1.90751500    3.10819900
 H                  0.25213200   -3.18941400    3.33880700
 C                  0.62216200   -1.18400800    1.62452200
 C                  3.56952300   -0.55538500    1.36858500
 O                  4.13796900    0.46699200    1.68159200
 O                  0.96263300   -0.07186900    1.12248400
 O                 -0.52138900   -1.70741300    1.57866900
 H                  2.25662000   -0.88905700   -2.28188400
 C                  4.97775000   -0.65202300   -1.75809000
 C                  5.95226400    0.20529000   -2.27928900
 C                  5.08988300   -2.02862000   -1.99248800
 C                  7.01541500   -0.29977800   -3.02929000
 H                  5.87496600    1.27324400   -2.09767300
 C                  6.15448600   -2.53498700   -2.73705600
 H                  4.34847500   -2.70021700   -1.57132100
 C                  7.11946300   -1.67166400   -3.26038800
 H                  7.76427900    0.37917700   -3.42775500
 H                  6.23203500   -3.60546800   -2.90701700
 H                  7.94899000   -2.06682500   -3.84048200
 C                 -3.57027500   -1.02690300   -0.05196300
 C                 -3.41374700   -2.41298300    0.16429800
 C                 -4.77053400   -0.56504300   -0.62256100
 C                 -4.42231200   -3.29951900   -0.17981500
 H                 -2.49167000   -2.77407800    0.60825700
 C                 -5.77243000   -1.47192600   -0.96321900
 H                 -4.90932100    0.49319500   -0.78641700
 C                 -5.61415200   -2.84347200   -0.74858700
 H                 -4.29355600   -4.36301400   -0.00942600
 C                 -0.83130200    2.98753500    0.76947200
 C                  0.48590700    3.22431200    1.21631400
 C                 -1.67480600    4.08407400    0.50667500
 C                  0.94358100    4.52392100    1.39147400
 H                  1.13289800    2.37722700    1.42203200
 C                 -1.17546700    5.36775700    0.70000300
 H                 -2.68295900    3.91527600    0.15982500
 C                  0.12016700    5.62429000    1.13758900
 H                  1.96170100    4.68562600    1.73464200
 H                  0.46963100    6.64118000    1.27261000
 Cl                -7.25080400   -0.83420500   -1.67369100
 Cl                -6.86218200   -4.01060200   -1.16714700
 Cl                -2.24597200    6.74428500    0.36898500
78
U4_SO_TS3
 Cl                -4.09448400   -2.55125700   -2.83615400
 N                  4.00613600   -0.51545900   -0.32951400
 H                  3.39239500    0.26309000   -0.60134600
 C                  3.37786300   -1.58593100    0.30142200
 O                  3.96992400   -2.56920400    0.74156300
 N                  2.01371500   -1.38236300    0.36400900
 H                  1.68332100   -0.52435800   -0.09363600
 C                 -4.23890800   -0.93843200   -2.00973200
 C                 -5.32287900   -0.95470800   -0.92338200
 H                 -3.27560800   -0.70359900   -1.55789300
 H                 -5.09921400   -1.73472600   -0.19297500
 O                 -5.19517900    0.33407200   -0.28101200
 C                 -4.33527600    4.40985800    2.35837700
 C                 -5.39415600    3.61512000    2.80154200
 C                 -5.50356100    2.29643400    2.36076100
 C                 -4.56128000    1.76891500    1.47203800
 C                 -3.48169400    2.55730700    1.03976700
 C                 -3.38534400    3.87874000    1.48727100
 H                 -4.24511100    5.43763500    2.70009000
 H                 -6.13254700    4.01797500    3.48944400
 H                 -6.32317500    1.67033300    2.70118800
 H                 -2.54250300    4.46586900    1.13890300
 C                 -2.38395800    1.96046000    0.17206000
 C                 -4.75666200    0.35304500    1.00948600
 O                 -4.69419100   -0.62509600    1.72154600
 O                 -2.38372300    0.71490600    0.02844900
 O                 -1.54039900    2.79062500   -0.30229100
 C                  0.15344100    1.83285200   -0.97709800
 C                  1.19799500    2.05156700    0.02525700
 H                 -0.41582900    0.91842100   -0.97124300
 H                  0.99396700    1.59782900    1.00649000
 O                  1.85914700    1.21258400   -0.89281100
 H                 -4.47551200   -0.20849200   -2.78481200
 H                  0.16998400    2.44764200   -1.86445600
 C                  1.75603400    3.44534700    0.18545400
 C                  1.34862700    4.25752700    1.24994500
 C                  2.67323000    3.94945200   -0.74178200
 C                  1.84976000    5.55190400    1.38467600
 H                  0.63051400    3.87223900    1.96900500
 C                  3.17864400    5.24341500   -0.60684900
 H                  2.97752000    3.30713900   -1.56225100
 C                  2.76895500    6.04866600    0.45721400
 H                  1.52614800    6.17282600    2.21601700
 H                  3.89477100    5.62294600   -1.33139200
 H                  3.16413700    7.05528200    0.56545800
 C                 -6.73671800   -1.10997700   -1.44436800
 C                 -7.36440100   -2.35969800   -1.41870800
 C                 -7.42708100   -0.01488300   -1.97997600
 C                 -8.65468300   -2.51736700   -1.92689800
 H                 -6.83759300   -3.21258700   -1.00090600
 C                 -8.71833000   -0.17003600   -2.48268000
 H                 -6.95310700    0.96153000   -1.98151000
 C                 -9.33536700   -1.42272300   -2.46042100
 H                 -9.12853400   -3.49470900   -1.90021300
 H                 -9.24464800    0.68890700   -2.89016400
 H                -10.34171900   -1.54299700   -2.85222900
 C                  5.36133300   -0.36660300   -0.59664000
 C                  5.77673500    0.84667200   -1.18099000
 C                  6.33033600   -1.34923800   -0.32544200
 C                  7.11092400    1.06714400   -1.48724500
 H                  5.04115800    1.61862900   -1.38450200
 C                  7.66712600   -1.11229100   -0.63922900
 H                  6.02993900   -2.28113900    0.13017100
 C                  8.07419100    0.09148800   -1.22251800
 H                  7.41945300    2.00533600   -1.93522600
 C                  1.05641600   -2.17025700    1.02049800
 C                  1.35466800   -3.40737500    1.61932700
 C                 -0.26065000   -1.67782000    1.07546200
 C                  0.32782800   -4.10054700    2.25302900
 H                  2.36080600   -3.79688200    1.58543900
 C                 -1.25928200   -2.40080800    1.71829200
 H                 -0.52163300   -0.72622200    0.62350400
 C                 -0.97990400   -3.62960300    2.32117300
 H                 -2.26443300   -1.99049300    1.75221000
 H                 -1.74922000   -4.20120700    2.82696000
 Cl                 0.71211000   -5.65915600    3.00816600
 Cl                 8.83131500   -2.37811600   -0.27892400
 Cl                 9.75216700    0.41733700   -1.62836300
61
U4_SO_INT2’
 N                  0.36210300    1.83823400   -0.77943200
 H                 -0.29212500    1.05063300   -0.94080800
 C                  1.68790600    1.53967200   -0.53144800
 O                  2.54349700    2.36637000   -0.21204500
 N                  1.93700600    0.18212700   -0.68413400
 H                  1.18764200   -0.41328000   -1.09302900
 C                 -4.12865600   -0.34415400    1.15936800
 C                 -3.89560800   -0.97730500    2.52573100
 O                 -3.78102200   -1.32998100    0.17696400
 C                 -2.66607000   -3.98070300   -3.84955300
 C                 -4.03203300   -3.79971100   -3.62448600
 C                 -4.46203500   -2.81254200   -2.73873400
 C                 -3.53341900   -2.00831200   -2.06917500
 C                 -2.15811600   -2.16954500   -2.30942200
 C                 -1.74178200   -3.16582800   -3.19848600
 H                 -2.32384500   -4.74794400   -4.53916800
 H                 -4.76075400   -4.42260800   -4.13622100
 H                 -5.52228200   -2.66111000   -2.55785400
 H                 -0.67513100   -3.26985800   -3.36493400
 C                 -1.12161500   -1.23454500   -1.70374100
 C                 -4.06900200   -0.98956700   -1.10581700
 O                 -4.78341200   -0.05771900   -1.40674900
 O                 -1.56003900   -0.17533100   -1.16331900
 O                  0.08705800   -1.56706700   -1.81796000
 Cl                -4.54185000    0.25717000    3.76395200
 H                 -5.17596800   -0.05599500    1.04931600
 H                 -3.51241300    0.54784400    1.01581900
 H                 -4.56932000   -1.82745700    2.65038900
 C                 -2.48526900   -1.38135600    2.87707200
 C                 -2.27785900   -2.18482900    4.00876800
 C                 -1.38199200   -0.99871000    2.10481100
 C                 -0.99556800   -2.58537700    4.37239000
 H                 -3.13048500   -2.48456700    4.61338300
 C                 -0.09613500   -1.40754000    2.46734600
 H                 -1.50913100   -0.42317300    1.19460900
 C                  0.10217500   -2.19410900    3.60072200
 H                 -0.85191400   -3.20457900    5.25378000
 H                  0.74610800   -1.11202100    1.84949700
 H                  1.10460700   -2.50813700    3.87783200
 C                  3.14900200   -0.47300900   -0.48478300
 C                  4.32027000    0.14712100   -0.01296000
 C                  3.18195800   -1.85573700   -0.76715400
 C                  5.48019400   -0.60423000    0.16786900
 H                  4.31340200    1.20562500    0.20021800
 C                  4.34577000   -2.58597600   -0.58228100
 H                  2.28228700   -2.33824300   -1.13532700
 C                  5.50973300   -1.97283400   -0.11196800
 H                  4.36222900   -3.64795400   -0.80248700
 C                 -0.23525800    3.10048700   -0.78744500
 C                  0.45266100    4.29967900   -0.52001800
 C                 -1.61235800    3.15010900   -1.09119900
 C                 -0.25513300    5.49622300   -0.56556300
 H                  1.50539300    4.27399600   -0.28287500
 C                 -2.27976400    4.36797800   -1.12174200
 H                 -2.13994700    2.22524600   -1.30261300
 C                 -1.61317500    5.56809300   -0.85986100
 H                 -3.34054100    4.38519800   -1.35593500
 H                 -2.12673800    6.52211100   -0.88234300
 Cl                 6.91309500    0.22708200    0.76084900
 Cl                 6.95904200   -2.94532900    0.10611500
 Cl                 0.61992300    7.00301300   -0.22920200
78
U4_SO_TS3’
 Cl                 5.50820600    2.06925800    4.21154900
 N                 -3.04814800    0.89657700   -0.26209800
 H                 -2.11332200    0.46443500   -0.22409800
 C                 -4.11237500    0.04312800   -0.00582800
 O                 -5.28861600    0.39693800    0.04341200
 N                 -3.66843700   -1.25411900    0.18458400
 H                 -2.65842400   -1.40217700    0.05975300
 C                  5.66604700    0.52639100    1.99831700
 C                  5.13585100    1.89961600    2.38964300
 H                  6.69218400    0.40635800    2.35205300
 H                  5.76181300    2.67224300    1.93846900
 O                  5.62882000    0.44484200    0.56710400
 C                  5.91126300   -0.92690500   -4.21969300
 C                  7.10280800   -0.57901600   -3.57988900
 C                  7.14746900   -0.51520500   -2.18803500
 C                  6.00307000   -0.78536800   -1.42862500
 C                  4.80631600   -1.14921700   -2.06593500
 C                  4.77681100   -1.21325700   -3.46333200
 H                  5.87042600   -0.98099300   -5.30457400
 H                  7.99539800   -0.36151100   -4.16046700
 H                  8.07315300   -0.25489300   -1.68239300
 H                  3.83927900   -1.49820800   -3.92807700
 C                  3.56251500   -1.50787300   -1.26008200
 C                  6.13478800   -0.71436500    0.06635100
 O                  6.76037700   -1.50770600    0.73574000
 O                  3.67639600   -1.53005900   -0.00811700
 O                  2.52051800   -1.75821700   -1.94084000
 C                 -0.14887700   -0.85842700   -1.46307200
 C                  0.70529800   -1.72221200   -0.66162100
 H                  0.29353200    0.10464300   -1.74385500
 H                  1.38915700   -1.24852200    0.02394200
 O                 -0.88809200   -0.86485200   -0.25978900
 H                  5.06413900   -0.27771000    2.43022700
 H                 -0.64134100   -1.31395900   -2.33223400
 C                  3.67675700    2.19435700    2.13771600
 C                  3.21065400    3.50001000    2.35870300
 C                  2.77772800    1.21739400    1.69178500
 C                  1.87074100    3.82009200    2.16707900
 H                  3.90490300    4.26205900    2.70394700
 C                  1.42977900    1.54072900    1.49999100
 H                  3.11850700    0.21584200    1.44933600
 C                  0.97303400    2.83542300    1.74459300
 H                  1.52432400    4.83365400    2.34962800
 H                  0.73508400    0.77712500    1.15777700
 H                 -0.07496300    3.08080600    1.59943900
 C                  0.51737000   -3.17501200   -0.52381000
 C                  1.44269400   -3.89840200    0.24701600
 C                 -0.53680200   -3.86397100   -1.14334700
 C                  1.31162500   -5.27721700    0.39436200
 H                  2.28295100   -3.36363300    0.67992600
 C                 -0.66844000   -5.24293900   -0.98852200
 H                 -1.26882500   -3.31917900   -1.73014200
 C                  0.25493000   -5.95427000   -0.21863900
 H                  2.03912100   -5.82515100    0.98668900
 H                 -1.49423000   -5.76110000   -1.46809200
 H                  0.15256000   -7.02982300   -0.10118100
 C                 -3.10409300    2.25545600   -0.55762200
 C                 -1.88470600    2.91376100   -0.81179600
 C                 -4.29598800    2.99806900   -0.61968100
 C                 -1.85808600    4.26735300   -1.11483200
 H                 -0.95361400    2.35739500   -0.76823000
 C                 -4.25316800    4.35631700   -0.92902700
 H                 -5.23932200    2.50995600   -0.42518600
 C                 -3.04073600    5.00669600   -1.17898600
 H                 -0.91258200    4.76233400   -1.30650500
 C                 -4.43109000   -2.36707500    0.54783700
 C                 -3.73707000   -3.56681400    0.79681700
 C                 -5.83302700   -2.34725400    0.67051700
 C                 -4.42706800   -4.71845700    1.15485900
 H                 -2.65587200   -3.58658600    0.70672800
 C                 -6.48537700   -3.52066300    1.03519100
 H                 -6.37736600   -1.43394400    0.48421600
 C                 -5.81784300   -4.71706200    1.28202200
 H                 -3.87139700   -5.63302200    1.34115900
 Cl                -8.24932600   -3.48716100    1.18720600
 Cl                -5.77517800    5.23027400   -0.99337400
 Cl                -2.95820200    6.71616800   -1.56840700
 H                 -6.36470700   -5.60926500    1.56316100
10
PO
 C                  0.15209800   -0.03750900    0.48941700
 C                  1.51057900    0.10025900   -0.14894100
 O                 -0.82689400   -0.79004500   -0.24207800
 H                  0.15628900   -0.25178200    1.56081300
 H                  2.08632200    0.89825600    0.33288300
 C                 -1.04459200    0.61533600   -0.06111300
 H                 -0.95569500    1.22229400   -0.96273800
 H                 -1.87320900    0.88225300    0.59517900
 H                  1.41425700    0.33168900   -1.21340200
 H                  2.07867700   -0.83086200   -0.05229100
51
PO_TS1
 Cl                -3.98693400    4.71858400   -0.17204900
 N                  1.33943000    0.26616500   -0.42605900
 H                  0.61843400    0.99274600   -0.44280900
 C                  0.89987200   -1.03302600   -0.34310400
 O                  1.65586500   -2.00933200   -0.20459000
 N                 -0.46601300   -1.15496200   -0.46267200
 H                 -1.01311500   -0.28650800   -0.43619000
 C                  2.73330300    0.64823400   -0.25914700
 C                  3.31623700    0.29809700    1.12476600
 C                  3.63587200    0.07921400   -1.38972000
 C                  4.70360700    0.95008200    1.33416400
 H                  2.61966400    0.62744300    1.90356100
 C                  5.11962500   -0.02937800   -0.97203700
 H                  3.25645100   -0.90918300   -1.65555300
 C                  5.50488300    1.07991600    0.01501200
 H                  4.58858800    1.94374900    1.78573500
 H                  5.76565200   -0.00053400   -1.85846400
 H                  5.30002400    2.05329500   -0.45142100
 H                  3.37664000   -0.79134300    1.19727900
 H                  5.27591300    0.35291000    2.05551800
 H                  6.58222300    1.06429100    0.22269400
 H                  5.29758700   -1.00277100   -0.49623900
 H                  3.53654000    0.72155600   -2.27378200
 H                  2.73203800    1.74317900   -0.34046900
 C                 -1.12185100   -2.42965700   -0.26128900
 C                 -2.39885200   -2.50820500   -1.13270100
 C                 -1.46003000   -2.72199000    1.21438700
 C                 -3.43307200   -3.52297600   -0.59070500
 H                 -2.85721900   -1.51324100   -1.18424800
 C                 -1.98956300   -4.16515200    1.39765400
 H                 -0.56334700   -2.56266800    1.82059600
 C                 -2.74565600   -4.67859800    0.14811100
 H                 -4.11910400   -3.02045900    0.10405600
 H                 -2.65339500   -4.20091300    2.27075400
 H                 -3.47497800   -5.44663600    0.43420900
 H                 -2.20733200   -1.99316700    1.55607900
 H                 -2.11075100   -2.76520500   -2.15896600
 H                 -4.05617900   -3.90128000   -1.41006700
 H                 -2.04118300   -5.16690000   -0.53831300
 H                 -1.15586200   -4.84249900    1.61894200
 H                 -0.40460400   -3.19107600   -0.58587300
 C                 -2.39688700    2.90832200   -0.68353400
 H                 -3.20775300    2.39203300   -1.16898000
 O                 -1.18824300    1.58092400   -0.40745300
 C                 -1.83983800    2.37693000    0.55484100
 H                 -2.56242700    1.83181400    1.18089500
 C                 -0.95687000    3.27684700    1.39830700
 H                 -1.56917300    4.00867400    1.93362100
 H                 -0.38281800    2.68492900    2.12117400
 H                 -0.25049900    3.81543400    0.75746700
 H                 -1.82169800    3.62327400   -1.24894000
51
PO_INT1
 Cl                -3.74496100    3.90602100    0.53741400
 N                  1.49846500    0.15272600   -0.57977600
 H                  0.86056700    0.94619500   -0.78341900
 C                  0.86445600   -1.04078100   -0.32635700
 O                  1.44746300   -2.07485300    0.05469200
 N                 -0.48528100   -0.97521900   -0.56753100
 H                 -0.85745900   -0.01544300   -0.76663400
 C                  2.90475800    0.37663500   -0.30706100
 C                  3.29236500    0.21221200    1.17786000
 C                  3.82268400   -0.50400000   -1.20275300
 C                  4.73508400    0.70184400    1.44810800
 H                  2.57978100    0.76653500    1.79836500
 C                  5.22748600   -0.72145600   -0.59610400
 H                  3.32706600   -1.46750300   -1.33579700
 C                  5.67177100    0.49034100    0.23312400
 H                  4.72861700    1.76633900    1.71664400
 H                  5.95607300   -0.93598400   -1.38870000
 H                  5.65526800    1.38144900   -0.40950800
 H                  3.17786400   -0.84433300    1.43633800
 H                  5.13959100    0.17158100    2.32028500
 H                  6.71079700    0.37820800    0.56934800
 H                  5.21476000   -1.60667500    0.05368200
 H                  3.90474400   -0.03254000   -2.19051200
 H                  3.07859100    1.42921100   -0.56999200
 C                 -1.35088900   -2.08818000   -0.25994100
 C                 -2.56669700   -2.08618900   -1.21986600
 C                 -1.82867200   -2.11110400    1.20729000
 C                 -3.79709200   -2.81963800   -0.63645300
 H                 -2.83248600   -1.04736500   -1.44874500
 C                 -2.61151200   -3.40656900    1.53137000
 H                 -0.95581900   -2.01681900    1.85978400
 C                 -3.37367300   -3.95779700    0.30136300
 H                 -4.41907600   -2.11273200   -0.07094900
 H                 -3.32067700   -3.21092900    2.34624100
 H                 -4.24464300   -4.54305200    0.62338200
 H                 -2.45568400   -1.22763300    1.38713700
 H                 -2.26670200   -2.54158600   -2.17159500
 H                 -4.43203900   -3.19983300   -1.44662800
 H                 -2.72876900   -4.65074300   -0.25549500
 H                 -1.92339300   -4.17580200    1.90320400
 H                 -0.75863000   -2.99800800   -0.41609200
 C                 -2.67544700    2.84505600   -0.59756200
 H                 -3.25998900    1.93860300   -0.74875000
 O                 -0.76213300    1.67859300   -1.05587200
 C                 -1.27017000    2.49120700   -0.08143600
 H                 -1.40335300    1.99857300    0.91364400
 C                 -0.41434800    3.75126200    0.14958600
 H                 -0.85319300    4.43977100    0.88176600
 H                  0.57847700    3.45116500    0.50326700
 H                 -0.28228400    4.28000500   -0.80276000
 H                 -2.60919600    3.40745900   -1.52997800
66
PO_TS2
 Cl                 3.44146700   -0.15091200    3.79253000
 N                 -1.97631200   -0.59993900    0.71902200
 H                 -0.98589500   -0.82692000    0.61817700
 C                 -2.26667800    0.74034200    0.59352100
 O                 -3.41314400    1.19176600    0.45676800
 N                 -1.14920000    1.54712200    0.69199100
 H                 -0.25065100    1.07626900    0.54989600
 C                 -2.91207300   -1.64611800    0.31833500
 C                 -4.15591600   -1.72821800    1.21866000
 C                 -3.32510700   -1.55337200   -1.17576200
 C                 -4.95387000   -3.02641500    0.94335900
 H                 -3.84795900   -1.68240700    2.26908300
 C                 -4.63562600   -2.31873100   -1.47699500
 H                 -3.45299200   -0.49868200   -1.43139700
 C                 -4.82327600   -3.50613000   -0.52317200
 H                 -4.61580800   -3.82730400    1.61398200
 H                 -4.64737400   -2.65801500   -2.52049600
 H                 -3.95757300   -4.17473200   -0.61954000
 H                 -4.76794800   -0.84110600    1.03496800
 H                 -6.01206300   -2.85666300    1.18191200
 H                 -5.70115600   -4.10180500   -0.80549600
 H                 -5.49410500   -1.64216900   -1.36658700
 H                 -2.49699300   -1.93969500   -1.77954000
 H                 -2.34359600   -2.57430000    0.45086600
 C                 -1.24864300    2.96129200    0.37983800
 C                 -1.25060500    3.24606700   -1.14831500
 C                 -0.12572900    3.75225400    1.06511600
 C                 -0.80462600    4.68817000   -1.49027800
 H                 -0.58933700    2.52939100   -1.64712100
 C                 -0.35340900    5.27860900    0.93929500
 H                 -0.05549600    3.45773400    2.11756400
 C                 -1.12580000    5.65932800   -0.34639900
 H                  0.27779100    4.70833100   -1.67582100
 H                  0.61693100    5.79136400    0.95289500
 H                 -0.89468300    6.69374300   -0.63148000
 H                  0.83149900    3.47640300    0.60138300
 H                 -2.26183700    3.05327400   -1.52232500
 H                 -1.27576800    5.02243900   -2.42277700
 H                 -2.20593600    5.63011200   -0.15092500
 H                 -0.90473300    5.64599700    1.81408500
 H                 -2.20958600    3.28685500    0.79281300
 C                  2.79143700   -0.13923000    2.05949900
 H                  2.76833500    0.90925300    1.76520000
 O                  0.98473800   -0.46159500    0.59872700
 C                  1.38956200   -0.75306000    1.90501600
 H                  0.72320400   -0.21649800    2.60639800
 H                  3.53345200   -0.67334100    1.46579200
 C                  1.34137300   -2.23829200    2.29009100
 C                  5.09120200   -1.04406500   -2.00681000
 C                  4.83122700   -2.17521100   -1.21906500
 C                  3.53317300   -2.48325100   -0.79728800
 C                  2.50741400   -1.62163000   -1.17010900
 C                  2.76419300   -0.52166800   -1.98077700
 C                  4.04835800   -0.20383600   -2.40679900
 H                  6.11017600   -0.83089700   -2.31793500
 H                  5.65414300   -2.82691100   -0.93690600
 H                  3.32852700   -3.36615000   -0.20058800
 H                  4.22014800    0.66309100   -3.03746200
 C                  1.46504700    0.12795400   -2.30170800
 C                  1.03023400   -1.68921000   -0.90654200
 O                  0.35597100   -2.67564000   -0.68880000
 O                  1.27827000    1.13170800   -2.95880700
 O                  0.47376700   -0.62005000   -1.76382600
 H                  1.59950900   -2.36924700    3.34572300
 H                  0.33753700   -2.63264300    2.11734100
 H                  2.03587400   -2.83254700    1.68944400
66
PO_INT2
 Cl                 0.78780200   -4.40488000    1.59041200
 N                 -1.81214700   -0.60814900   -0.31535200
 H                 -0.80894200   -0.43905600   -0.45648500
 C                 -2.57309300    0.39572000    0.23222100
 O                 -3.81178200    0.34186000    0.33578000
 N                 -1.83658700    1.45930700    0.69797700
 H                 -0.86192400    1.55862000    0.38046100
 C                 -2.38091900   -1.79143000   -0.94966100
 C                 -3.10574100   -2.70874800    0.06251800
 C                 -3.28508500   -1.49534600   -2.19278500
 C                 -3.89712900   -3.80201000   -0.66807400
 H                 -2.36459400   -3.15046600    0.73820300
 C                 -4.77497700   -1.74072700   -1.92068400
 H                 -3.12119000   -0.46050600   -2.50726800
 C                 -5.04957900   -3.20587400   -1.51652800
 H                 -3.20754600   -4.35819400   -1.31902600
 H                 -5.37224800   -1.47804800   -2.80394800
 H                 -5.20038300   -3.82519200   -2.41133200
 H                 -3.77658200   -2.09339700    0.66918000
 H                 -4.29061800   -4.53552300    0.04633800
 H                 -5.99067800   -3.25165700   -0.95326500
 H                 -5.07331900   -1.06518800   -1.11490600
 H                 -2.95953900   -2.13117900   -3.02884900
 H                 -1.50591500   -2.34171600   -1.31569400
 C                 -2.49627700    2.67911900    1.13262000
 C                 -2.90828700    3.60087800   -0.05189200
 C                 -1.55109600    3.42482300    2.11021800
 C                 -1.76446000    4.54442200   -0.44227500
 H                 -3.21691100    2.96825400   -0.88919600
 C                 -1.79465900    4.93942800    2.09279600
 H                 -1.66721500    3.01633200    3.12077400
 C                 -1.46189800    5.54000400    0.70551500
 H                 -0.87399500    3.94136200   -0.65532900
 H                 -1.19976700    5.43430500    2.87059100
 H                 -0.40240600    5.82288200    0.67165400
 H                 -0.51375700    3.22834800    1.81301500
 H                 -3.79118600    4.19217100    0.23247500
 H                 -2.00098300    5.09100400   -1.36381800
 H                 -2.03355100    6.46745800    0.56558000
 H                 -2.84585600    5.13928700    2.34273400
 H                 -3.41106700    2.37469000    1.64967700
 C                  1.33134000   -2.75885400    1.00363400
 C                  2.73130100   -2.44144600    1.53433900
 C                  2.79846300   -2.23500700    3.03975200
 H                  1.33155600   -2.79853400   -0.08217600
 H                  3.41860100   -3.22804400    1.20887300
 H                  2.48588600   -3.14205900    3.56251200
 O                  3.14652600   -1.19203000    0.93969100
 H                  3.82083900   -1.98880300    3.34049200
 C                  4.68283900    2.66065500   -1.75845500
 C                  5.60589700    1.61273500   -1.76351300
 C                  5.21662700    0.35209200   -1.31405700
 C                  3.91125800    0.13255700   -0.85774800
 C                  2.96663200    1.17417300   -0.88043300
 C                  3.37835500    2.43674900   -1.32027700
 H                  4.97804500    3.64842100   -2.10441000
 H                  6.62236100    1.77512700   -2.11254400
 H                  5.92152300   -0.47419300   -1.30644100
 H                  2.63814700    3.22976300   -1.31168200
 C                  1.48960400    0.95349600   -0.54107900
 C                  3.59902900   -1.23689200   -0.33868200
 O                  3.84575000   -2.26970100   -0.92985000
 O                  1.05758600   -0.22156400   -0.69740800
 O                  0.84697800    1.97415000   -0.17968200
 H                  2.14302500   -1.41181200    3.34004900
 H                  0.58936200   -2.03443000    1.33531000
76
PO_TS3
 Cl                -3.97988000   -3.77083200   -1.88719900
 N                  4.47832000   -0.11248500   -0.80167000
 H                  3.74025400    0.29382000   -1.38229500
 C                  4.04873600   -0.83798200    0.28854000
 O                  4.81126600   -1.24383200    1.18099300
 N                  2.69837700   -1.08740800    0.26936900
 H                  2.16758500   -0.62417800   -0.47730200
 C                  5.83036100    0.41638100   -0.92718100
 C                  6.19086800    1.43072900    0.18487200
 C                  6.92815400   -0.68840700   -1.06112800
 C                  7.68653700    1.77205900    0.14372300
 H                  5.57991500    2.33266700    0.05885200
 C                  7.82824700   -0.79148500    0.17639900
 H                  6.43552300   -1.64534400   -1.25211500
 C                  8.56395900    0.53477300    0.46679600
 H                  7.93278600    2.14856000   -0.85971000
 H                  8.55685500   -1.60258600    0.04891400
 H                  9.49475800    0.58789000   -0.11397500
 H                  5.92709700    0.99351200    1.15257900
 H                  7.91473200    2.59225800    0.83531000
 H                  8.86309100    0.55466400    1.52249600
 H                  7.18844300   -1.06278100    1.02002400
 H                  7.54788500   -0.47004100   -1.94295200
 H                  5.81487800    0.96947300   -1.87456900
 C                  2.01891300   -1.74165800    1.37531900
 C                  1.21042400   -2.99557400    0.92454500
 C                  1.10954300   -0.75035100    2.14282500
 C                 -0.28980700   -2.70656100    0.77464000
 H                  1.63705500   -3.36826100   -0.01248200
 C                  0.07954400   -1.49361100    3.00350500
 H                  1.73526600   -0.08385300    2.74770000
 C                 -0.92365800   -2.27251300    2.11711900
 H                 -0.43768900   -1.90815900    0.03869400
 H                 -0.45780900   -0.79290500    3.65297800
 H                 -1.79727500   -1.64602000    1.91005400
 H                  0.57501600   -0.11335900    1.42615100
 H                  1.34446600   -3.79443900    1.66757900
 H                 -0.81211000   -3.58451200    0.37580900
 H                 -1.28613700   -3.15238200    2.66480300
 H                  0.61103400   -2.18497400    3.67317000
 H                  2.82229600   -2.06786100    2.04141700
 C                 -4.10755800   -1.96982200   -1.62265100
 C                 -5.16756800   -1.63906000   -0.57244900
 C                 -6.59761800   -1.96020600   -0.98338100
 H                 -3.13302300   -1.60922200   -1.29541000
 H                 -4.91848100   -2.12455700    0.37334800
 H                 -6.70755000   -3.02931000   -1.18314300
 O                 -5.05723500   -0.20688700   -0.39731000
 H                 -7.28917000   -1.68117100   -0.18344400
 C                 -4.15267800    4.50780900    0.77332400
 C                 -5.20115500    3.93186000    1.49293600
 C                 -5.34832600    2.54540200    1.50886200
 C                 -4.45738100    1.72995600    0.80292600
 C                 -3.38433100    2.30237200    0.09796000
 C                 -3.25228200    3.69482500    0.08636700
 H                 -4.03045200    5.58780800    0.75783900
 H                 -5.90064000    4.55728600    2.04117800
 H                 -6.15849400    2.08448400    2.06640600
 H                 -2.41933200    4.11423200   -0.46700200
 C                 -2.32098300    1.43162600   -0.56054200
 C                 -4.70673800    0.25042800    0.83478000
 O                 -4.74410400   -0.41768700    1.84582900
 O                 -2.25405100    0.23523700   -0.20714900
 O                 -1.57309200    2.03862800   -1.40179500
 C                  0.09163900    1.03323200   -1.86317300
 C                  1.25538900    1.72322900   -1.30213100
 C                  1.60221900    3.10019800   -1.84846600
 H                 -0.28236300    0.15053300   -1.37107700
 H                  1.28211400    1.73073600   -0.19848900
 H                  0.90553900    3.85882000   -1.47451500
 O                  1.93106400    0.65241200   -1.89718500
 H                  2.61940400    3.37934000   -1.54988800
 H                 -6.87113200   -1.40507700   -1.88699600
 H                 -4.35884700   -1.53236400   -2.59038000
 H                  1.56080800    3.09045400   -2.94301100
 H                 -0.09272000    1.15136100   -2.92113400
76
PO_INT3
 Cl                -4.81392400    3.06834300    3.23946900
 N                  4.35785700   -0.75190700    0.48732200
 H                  3.34941900   -0.68006700    0.71823600
 C                  4.73956300    0.03512400   -0.57469300
 O                  5.92129400    0.29878800   -0.86558000
 N                  3.65797800    0.47050200   -1.30871000
 H                  2.74461200    0.34099500   -0.80784200
 C                  5.28524800   -1.30042200    1.46187300
 C                  6.24874900   -2.33035000    0.82592400
 C                  6.07493700   -0.23694400    2.29841900
 C                  7.38186400   -2.69109900    1.79571100
 H                  5.67849900   -3.22107600    0.53711700
 C                  7.54921600   -0.13161100    1.88695500
 H                  5.57723500    0.73105000    2.18878700
 C                  8.29320300   -1.47089200    2.08530500
 H                  6.93999600   -3.05362500    2.73536800
 H                  8.05059900    0.66232100    2.45629500
 H                  8.68195300   -1.54280300    3.11043200
 H                  6.65814600   -1.89628200   -0.09100500
 H                  7.97725500   -3.52516500    1.40338500
 H                  9.16986400   -1.49587600    1.42514200
 H                  7.57062900    0.15975700    0.83347000
 H                  6.01352900   -0.50196900    3.36444900
 H                  4.64688200   -1.84779600    2.16738600
 C                  3.79026000    1.61620400   -2.19038000
 C                  3.73046400    2.96487100   -1.41853500
 C                  2.66869900    1.54680100   -3.26342300
 C                  2.27728700    3.37330700   -1.14867500
 H                  4.29553900    2.85360400   -0.48810900
 C                  2.17075900    2.93703000   -3.67836700
 H                  3.01579500    0.97455700   -4.13181700
 C                  1.53938900    3.68102400   -2.47835200
 H                  1.78404100    2.54921300   -0.61771200
 H                  1.44396600    2.85765100   -4.49676700
 H                  0.48388500    3.39561300   -2.38590300
 H                  1.82460700    0.98334600   -2.84628600
 H                  4.23658500    3.75044300   -1.99934300
 H                  2.22953100    4.24242200   -0.48113700
 H                  1.54777000    4.76070800   -2.67902500
 H                  3.01258200    3.51967100   -4.07695100
 H                  4.77332000    1.54247900   -2.66564700
 C                 -4.52448300    1.51118400    2.34337900
 C                 -5.83310200    0.95472500    1.78379100
 C                 -6.83160800    0.48177600    2.83047700
 H                 -3.82728600    1.72208800    1.53359000
 H                 -6.29434100    1.68727900    1.11836200
 H                 -7.11969600    1.30939300    3.48364700
 O                 -5.41516800   -0.18495600    0.98746200
 H                 -7.72927600    0.09564100    2.34039000
 C                 -4.29343500   -3.63138900   -2.41181400
 C                 -5.67049300   -3.42521700   -2.32708800
 C                 -6.16224900   -2.31710600   -1.63983600
 C                 -5.28921000   -1.41262900   -1.02630000
 C                 -3.89751300   -1.60129900   -1.13625000
 C                 -3.41564600   -2.72174000   -1.82424400
 H                 -3.90040000   -4.49234600   -2.94470200
 H                 -6.36007300   -4.12325300   -2.79299000
 H                 -7.23030800   -2.14157700   -1.56264800
 H                 -2.34316800   -2.85769900   -1.90098900
 C                 -2.92572900   -0.56288800   -0.64154800
 C                 -5.92451000   -0.29140700   -0.26019700
 O                 -6.85526100    0.36640400   -0.67767500
 O                 -3.20901900    0.62190100   -0.55889500
 O                 -1.74262600   -1.09501600   -0.36188800
 C                 -0.64208500   -0.18987200    0.02281200
 C                  0.67982300   -0.96564500    0.14829200
 C                  0.56138700   -2.06749000    1.22433100
 H                 -0.55984700    0.58799800   -0.73939800
 H                  0.81901400   -1.49457900   -0.83103100
 H                 -0.25912300   -2.77184400    1.03235300
 O                  1.65054200   -0.05097400    0.43874500
 H                  1.49992700   -2.63060800    1.26751000
 H                 -6.39667800   -0.31407200    3.44383300
 H                 -4.06661800    0.82070600    3.05348000
 H                  0.40726100   -1.60037400    2.20520900
 H                 -0.90257300    0.27864000    0.97683600
10
ECH
 C                 -0.79349500    0.09377400    0.48883000
 C                  0.37425400    0.77933100   -0.15994200
 O                 -1.44934400   -0.91687600   -0.27734800
 H                 -0.66637500   -0.14566000    1.54521300
 H                  0.57752700    1.74335600    0.31072300
 C                 -2.15692200    0.30214700   -0.02881000
 H                 -2.31458900    0.93857600   -0.89973100
 H                 -3.00390500    0.22955900    0.65273000
 H                  0.19864600    0.91552100   -1.22758900
 Cl                 1.89767200   -0.19987400    0.00217500
51
ECH_TS1
 Cl                 4.60504100   -3.72655000   -0.60519700
 N                 -1.41428000   -0.00774900   -0.73236900
 H                 -0.67772400   -0.71222500   -0.76220300
 C                 -1.00970900    1.28452800   -0.48874900
 O                 -1.79327500    2.22063700   -0.26425200
 N                  0.35510600    1.45410900   -0.56304700
 H                  0.92582800    0.60345100   -0.57809700
 C                 -2.78713700   -0.45845100   -0.53836000
 C                 -3.30437900   -0.28916700    0.90369300
 C                 -3.76105200    0.20000700   -1.55426600
 C                 -4.66064300   -1.00671000    1.10218100
 H                 -2.55915900   -0.68698900    1.60036500
 C                 -5.22145500    0.21931300   -1.05093000
 H                 -3.42102900    1.22153600   -1.73324900
 C                 -5.52850800   -1.00628400   -0.18104500
 H                 -4.49303300   -2.04177300    1.42501900
 H                 -5.91354500    0.27530800   -1.90062300
 H                 -5.32758700   -1.91346900   -0.76740900
 H                 -3.39245000    0.78184500    1.10739100
 H                 -5.20895400   -0.51811600    1.91769500
 H                 -6.59341800   -1.04483000    0.08090100
 H                 -5.39329600    1.12645800   -0.45675600
 H                 -3.69552700   -0.34294300   -2.50579200
 H                 -2.75423900   -1.53620800   -0.74256000
 C                  0.96562000    2.71783000   -0.20352000
 C                  2.27659700    2.91556000   -1.00224200
 C                  1.22847000    2.86760300    1.30803200
 C                  3.25549500    3.89521100   -0.31300400
 H                  2.76669600    1.94287000   -1.13186700
 C                  1.70549400    4.29804000    1.65828900
 H                  0.31089900    2.62519900    1.85189100
 C                  2.50202000    4.95314200    0.50363000
 H                  3.92355500    3.34181700    0.36010900
 H                  2.32730600    4.26266600    2.56167400
 H                  3.19536500    5.70564400    0.89925300
 H                  1.98162900    2.12769000    1.61080600
 H                  2.02688700    3.26774600   -2.01014400
 H                  3.90356800    4.36907100   -1.06003400
 H                  1.81559800    5.49124700   -0.16360500
 H                  0.84248700    4.92822800    1.90483000
 H                  0.24159000    3.48999900   -0.48413600
 C                  2.75103000   -2.16354600   -1.05285300
 H                  3.47724000   -1.38403700   -1.21116200
 O                  1.21075900   -1.27626100   -0.74048800
 C                  1.90364300   -2.12184600    0.13209900
 H                  2.33990900   -1.64114900    1.01791300
 C                  1.24424300   -3.43293300    0.49616400
 H                  1.97375800   -4.12070300    0.92319400
 H                  0.76337100   -3.87782900   -0.37558700
 H                  2.47710600   -2.80067500   -1.87675900
 Cl                -0.08426800   -3.20598700    1.73990700
51
ECH_INT1
 Cl                -3.18717500    4.07321100    0.74412100
 N                  1.35771500   -0.42922300   -0.53712500
 H                  0.87884400    0.46133300   -0.74772700
 C                  0.53259300   -1.50113600   -0.30580100
 O                  0.92887000   -2.62630200    0.05332700
 N                 -0.79010700   -1.20880600   -0.54189400
 H                 -1.00603400   -0.20665300   -0.71304300
 C                  2.78311400   -0.44477600   -0.26188600
 C                  3.13118000   -0.69247400    1.22036900
 C                  3.54387100   -1.45136200   -1.17134000
 C                  4.63421300   -0.45068400    1.49762500
 H                  2.51916500   -0.03384200    1.84557400
 C                  4.89130500   -1.90693600   -0.56666500
 H                  2.89752300   -2.31828900   -1.32168500
 C                  5.52677100   -0.79686300    0.28017400
 H                  4.80071400    0.59670100    1.77982100
 H                  5.57670900   -2.22776100   -1.36194400
 H                  5.65886000    0.09376800   -0.34931900
 H                  2.84443500   -1.71915100    1.46590400
 H                  4.94362100   -1.05221800    2.36256000
 H                  6.53211400   -1.08377500    0.61523000
 H                  4.73027000   -2.78709000    0.07016700
 H                  3.70702300   -0.98406400   -2.15098900
 H                  3.12338600    0.56901500   -0.50683500
 C                 -1.82774400   -2.17517400   -0.27368800
 C                 -3.01580200   -1.95053800   -1.24188900
 C                 -2.32034000   -2.16588200    1.18869500
 C                 -4.35385300   -2.49692000   -0.69112200
 H                 -3.11125100   -0.87626300   -1.44069400
 C                 -3.30215600   -3.33029600    1.46526300
 H                 -1.45149500   -2.23024400    1.84998800
 C                 -4.12694800   -3.71577400    0.21273400
 H                 -4.86343200   -1.71805800   -0.10780300
 H                 -3.98095700   -3.05009700    2.28120900
 H                 -5.08324900   -4.16514100    0.50960800
 H                 -2.80321000   -1.20052900    1.39267300
 H                 -2.77981200   -2.41844700   -2.20535700
 H                 -5.03081300   -2.74682200   -1.51766000
 H                 -3.59315500   -4.48469600   -0.36157900
 H                 -2.74836400   -4.20951500    1.81669900
 H                 -1.38597900   -3.16243400   -0.45369600
 C                 -2.40909000    2.76943600   -0.36719900
 H                 -2.98111100    1.86497400   -0.16853100
 O                 -0.62712000    1.49256400   -1.04695200
 C                 -0.90631000    2.47167000   -0.15770100
 H                 -0.76330100    2.21401500    0.91876900
 C                 -0.11431500    3.77041400   -0.41141500
 H                 -0.45295000    4.61067700    0.19669200
 H                 -0.15691000    4.01665100   -1.47439000
 H                 -2.59345100    3.11037800   -1.38668100
 Cl                 1.66874000    3.57840400   -0.02834200
66
ECH_TS2
 Cl                 1.74470300   -2.59744400    3.51141000
 N                 -2.18271200    0.07905000    0.05554500
 H                 -1.35595700   -0.45370100   -0.21241300
 C                 -1.97354400    1.36279300    0.49637000
 O                 -2.88389900    2.18190400    0.69267200
 N                 -0.64689800    1.65118800    0.74467100
 H                  0.03255600    0.96937100    0.40839100
 C                 -3.49116200   -0.42682500   -0.34003800
 C                 -4.49527300   -0.48558300    0.82549400
 C                 -4.09853900    0.34681100   -1.54420900
 C                 -5.76260300   -1.28046600    0.43009500
 H                 -4.01134700   -0.94632400    1.69306100
 C                 -5.63689500    0.21187200   -1.62212800
 H                 -3.82895500    1.40014200   -1.44244600
 C                 -6.10732100   -1.14146600   -1.07340100
 H                 -5.63101600   -2.34257500    0.67257900
 H                 -5.97780800    0.34967200   -2.65602100
 H                 -5.61658700   -1.94208000   -1.64308400
 H                 -4.74542200    0.53985000    1.11080900
 H                 -6.60908900   -0.93152700    1.03575300
 H                 -7.18559000   -1.27487400   -1.22914700
 H                 -6.10753900    1.01257800   -1.03608500
 H                 -3.63698000   -0.02492600   -2.46707400
 H                 -3.29800100   -1.45933100   -0.65246100
 C                 -0.22285600    3.03011100    0.92507700
 C                 -0.21853300    3.84158600   -0.40066100
 C                  1.16449600    3.08337900    1.57805900
 C                  0.72888200    5.06375600   -0.35128400
 H                  0.09695700    3.17769100   -1.21110200
 C                  1.53242700    4.52654200    1.99875300
 H                  1.19462300    2.41216900    2.44386500
 C                  0.88884000    5.59291500    1.08031900
 H                  1.71442700    4.77404600   -0.73751200
 H                  2.62416100    4.63732300    1.98588500
 H                  1.48778500    6.51252500    1.09555800
 H                  1.90101300    2.70539800    0.85688200
 H                 -1.24840400    4.14940800   -0.60975700
 H                  0.36271000    5.85768500   -1.01412600
 H                 -0.10090600    5.86651100    1.46970900
 H                  1.21901800    4.70428700    3.03535600
 H                 -0.95242000    3.48151900    1.60696300
 C                  1.80694700   -1.70073500    1.90340400
 H                  1.90833900   -0.64610700    2.15389200
 O                  0.61589800   -0.95250100   -0.00524700
 C                  0.54086800   -1.87647900    1.03655400
 H                 -0.31895600   -1.61831500    1.67627300
 H                  2.71071400   -2.04767500    1.40534800
 C                  0.36229400   -3.34494100    0.61057500
 C                  5.51793600   -0.75792600   -0.89134400
 C                  5.04052400   -2.07484700   -0.81773100
 C                  3.69215500   -2.37031100   -1.04648100
 C                  2.83115300   -1.31451500   -1.32942900
 C                  3.31650000   -0.01791400   -1.43779500
 C                  4.65433700    0.29086200   -1.21708300
 H                  6.57065500   -0.55901800   -0.71044100
 H                  5.73352600   -2.87983400   -0.58701900
 H                  3.32836100   -3.39269500   -1.01008800
 H                  5.00406600    1.31440000   -1.31125400
 C                  2.20138200    0.86123500   -1.88569300
 C                  1.35889500   -1.32410700   -1.65996100
 O                  0.76819900   -2.21568500   -2.23618900
 O                  2.24672800    2.06430100   -2.06688700
 O                  1.11209900    0.10128400   -2.09532900
 H                  0.63322200   -4.02177000    1.42080900
 H                  0.91987100   -3.56849000   -0.29602100
 Cl                -1.37219800   -3.74819700    0.20838400
66
ECH_INT2
 Cl                 1.26006300   -4.15274200    0.98218300
 N                 -1.99714900   -0.81170900   -0.34320500
 H                 -1.07281700   -0.46255300   -0.62336700
 C                 -2.81564700    0.02697100    0.37683800
 O                 -3.99964400   -0.23705000    0.65057900
 N                 -2.19181100    1.17246000    0.81052200
 H                 -1.31144700    1.45380300    0.35631500
 C                 -2.47702300   -2.01758200   -1.00985700
 C                 -2.91811700   -3.10604500   -0.00430400
 C                 -3.57753000   -1.77128800   -2.09557000
 C                 -3.63913800   -4.25120000   -0.72814400
 H                 -2.03611400   -3.47747800    0.52969400
 C                 -4.96529700   -2.26192500   -1.66231500
 H                 -3.60759700   -0.70300100   -2.32944700
 C                 -4.96999500   -3.77788500   -1.36722500
 H                 -2.97379200   -4.64688400   -1.50878600
 H                 -5.71014600   -2.02882000   -2.43468900
 H                 -5.15149900   -4.34417600   -2.29088800
 H                 -3.57949600   -2.64625700    0.73571000
 H                 -3.82280200   -5.08597100   -0.04071900
 H                 -5.80902400   -4.00994700   -0.69862400
 H                 -5.24278800   -1.70266400   -0.76513300
 H                 -3.28412200   -2.28517400   -3.02237500
 H                 -1.59255600   -2.40016800   -1.53336800
 C                 -2.95776500    2.23790200    1.43630000
 C                 -3.69090100    3.14446400    0.40520100
 C                 -1.99898500    3.07341000    2.32346900
 C                 -2.78812300    4.29154500   -0.06417900
 H                 -4.02131400    2.51963000   -0.42964500
 C                 -2.48065000    4.52222500    2.47271500
 H                 -1.88495800    2.59085700    3.30105900
 C                 -2.47332000    5.25368000    1.10847000
 H                 -1.85702600    3.86427100   -0.45466700
 H                 -1.85617100    5.06333900    3.19433900
 H                 -1.49272500    5.71765800    0.94487600
 H                 -1.00487900    3.07544000    1.85996700
 H                 -4.60157000    3.55819500    0.86273300
 H                 -3.25076300    4.84360800   -0.89184600
 H                 -3.20276600    6.07444500    1.13342300
 H                 -3.49682100    4.52359000    2.89073900
 H                 -3.72003600    1.75479100    2.05458600
 C                  1.47849100   -2.41458200    0.46319000
 C                  2.86016800   -1.89876700    0.88700500
 C                  2.96933900   -1.74675100    2.39441300
 H                  1.39386400   -2.39073200   -0.61960800
 H                  3.63080100   -2.57021900    0.49986500
 H                  2.66790600   -2.66606500    2.89398400
 O                  3.03735500   -0.59001900    0.32935800
 C                  3.69320000    3.52510700   -2.33937800
 C                  4.76739000    2.64253000   -2.47138400
 C                  4.63176300    1.32481700   -2.03822200
 C                  3.42875200    0.88548600   -1.47282000
 C                  2.33152400    1.75875300   -1.36576300
 C                  2.49057100    3.08180600   -1.79073300
 H                  3.79145500    4.55583200   -2.67145000
 H                  5.70581400    2.97756200   -2.90516400
 H                  5.45809400    0.62565000   -2.12548900
 H                  1.63838100    3.74408000   -1.68130200
 C                  0.95140600    1.29106400   -0.89670100
 C                  3.38670700   -0.52727200   -0.98511400
 O                  3.73614400   -1.49588700   -1.62808000
 O                  0.69299000    0.06807200   -1.07493400
 O                  0.19994200    2.17835600   -0.41551300
 H                  2.35767700   -0.91169300    2.73788500
 H                  0.66111200   -1.83739100    0.89248500
 Cl                 4.67203300   -1.40051400    2.93082000
76
ECH_TS3
 Cl                -4.16309100   -3.96108800   -0.91935900
 N                  4.81317600   -0.29008300   -0.79011300
 H                  4.02164700    0.24077100   -1.14876200
 C                  4.53698900   -1.15300700    0.25000500
 O                  5.41528200   -1.74227900    0.89891500
 N                  3.19303400   -1.30579900    0.47726800
 H                  2.56066600   -0.72745900   -0.08641800
 C                  6.15187000    0.22000800   -1.07116000
 C                  6.74515200    1.04087500    0.09781700
 C                  7.14938300   -0.88026000   -1.55720500
 C                  8.22618000    1.35101200   -0.15835100
 H                  6.16486400    1.96301600    0.21582600
 C                  8.24522800   -1.18983200   -0.52982500
 H                  6.58279900   -1.78539600   -1.79084400
 C                  9.08496000    0.05978100   -0.18704200
 H                  8.31268600    1.87493200   -1.12107600
 H                  8.89916400   -1.98878100   -0.90269200
 H                  9.89915100    0.18060400   -0.91429500
 H                  6.63299700    0.46520000    1.02178500
 H                  8.61010500    2.04771400    0.59661300
 H                  9.56779300   -0.08982900    0.78707000
 H                  7.75049000   -1.57201200    0.36678700
 H                  7.61602000   -0.54778900   -2.49568300
 H                  6.00235500    0.91340500   -1.90724800
 C                  2.66588600   -2.15577500    1.52896800
 C                  1.89903000   -3.38335600    0.96601600
 C                  1.75959300   -1.32704200    2.48230700
 C                  0.42566000   -3.05718500    0.69064900
 H                  2.40702300   -3.72317100    0.05765900
 C                  0.63289500   -2.16940400    3.09260500
 H                  2.37481100   -0.85461600    3.25663900
 C                 -0.32794700   -2.67337200    1.99252900
 H                  0.38074000   -2.22541500   -0.02335200
 H                  0.07633700   -1.58503200    3.83474800
 H                 -1.05913500   -1.88932700    1.76541200
 H                  1.30453900   -0.50548200    1.91352700
 H                  1.95812700   -4.20960800    1.68823300
 H                 -0.07227100   -3.90026100    0.19763000
 H                 -0.89336300   -3.53419900    2.37096400
 H                  1.06761500   -3.01933300    3.63669300
 H                  3.54200200   -2.51860500    2.07311700
 C                 -3.91369300   -2.18362400   -0.59495900
 C                 -5.21646100   -1.40088200   -0.80416000
 C                 -5.65499800   -1.39585100   -2.25868800
 H                 -3.58694100   -2.08853500    0.43688400
 H                 -5.99590900   -1.81274900   -0.15833700
 H                 -5.70213700   -2.41201300   -2.64674100
 O                 -4.96570100   -0.03407400   -0.44647900
 C                 -4.14906500    4.40587500    1.59635500
 C                 -5.34750700    3.83205100    2.02385400
 C                 -5.58465400    2.47831000    1.79198800
 C                 -4.63266400    1.69514000    1.12962900
 C                 -3.41057900    2.25959800    0.72174900
 C                 -3.19235900    3.62171700    0.95323800
 H                 -3.95576200    5.46069500    1.77333500
 H                 -6.09448800    4.43351900    2.53447300
 H                 -6.51266700    2.01659000    2.11505900
 H                 -2.24856000    4.04240100    0.62474200
 C                 -2.28969300    1.40539300    0.13783100
 C                 -4.99325700    0.26389700    0.88189000
 O                 -5.38605500   -0.50795700    1.73091500
 O                 -2.29076100    0.18502400    0.39562100
 O                 -1.42675000    2.05478700   -0.54843700
 C                  0.19682800    0.96709300   -1.07816900
 C                  1.39167300    1.68653900   -0.63938000
 C                  1.58205000    3.05200100   -1.27101700
 H                 -0.15684700    0.12446700   -0.50520000
 H                  1.53721300    1.74309800    0.45059400
 H                  0.85906000    3.76973000   -0.88148500
 O                  2.00521600    0.61509900   -1.28111600
 H                 -4.97312400   -0.79392600   -2.86086600
 H                 -3.11594600   -1.83480800   -1.24843800
 H                  1.50550300    2.98252900   -2.35686600
 H                 -0.08515600    1.04304800   -2.11693700
 Cl                -7.31028500   -0.67933300   -2.47450400
 Cl                 3.24292300    3.74070400   -0.92865500
76
ECH_INT3
 Cl                -5.44666500    3.67605400    1.38268800
 N                  4.76521500   -0.46052300    0.14479600
 H                  3.78856100   -0.61177000    0.44324700
 C                  4.97063500    0.67477400   -0.59731400
 O                  6.08828200    1.16265200   -0.84452100
 N                  3.79029800    1.20575600   -1.08022700
 H                  2.94350700    0.79681200   -0.63709300
 C                  5.82919000   -1.23851700    0.75880200
 C                  6.76210500   -1.87596300   -0.29777500
 C                  6.65475000   -0.47811100    1.85072000
 C                  8.01920700   -2.45583800    0.36416400
 H                  6.20864200   -2.65190100   -0.83912900
 C                  8.06296300   -0.09741100    1.37566800
 H                  6.09802000    0.41499000    2.14930700
 C                  8.89380900   -1.34399400    0.99822900
 H                  7.70998400   -3.17069800    1.14030400
 H                  8.58585100    0.47987300    2.14980800
 H                  9.40410700   -1.74454400    1.88495300
 H                  7.03855500   -1.10690200   -1.02536500
 H                  8.60663100   -3.03462700   -0.35970500
 H                  9.68656800   -1.04888700    0.29853900
 H                  7.94578400    0.55561100    0.50676000
 H                  6.73241500   -1.11286600    2.74567500
 H                  5.30447700   -2.05649300    1.26574100
 C                  3.72997000    2.60427900   -1.46810300
 C                  3.60755000    3.55518100   -0.24388500
 C                  2.53263900    2.79870900   -2.43838300
 C                  2.15100800    3.66078100    0.22385100
 H                  4.25712500    3.17752000    0.55159300
 C                  1.86994400    4.17271900   -2.27867300
 H                  2.85681100    2.63193800   -3.47220600
 C                  1.27397100    4.33969300   -0.86145000
 H                  1.78605700    2.64781900    0.43586600
 H                  1.08734000    4.31322400   -3.03479700
 H                  0.26419600    3.91077300   -0.83819300
 H                  1.78401800    2.02430500   -2.22709700
 H                  3.98643700    4.55346900   -0.50861500
 H                  2.08101600    4.21641500    1.16712000
 H                  1.15690500    5.40961700   -0.64386300
 H                  2.61516800    4.95810500   -2.46462100
 H                  4.67051200    2.83117400   -1.97893900
 C                 -4.76214900    2.13218600    0.70799200
 C                 -5.66786400    0.94006000    1.04147400
 C                 -5.68373000    0.62194400    2.52671400
 H                 -4.69647100    2.25507700   -0.37042600
 H                 -6.67620800    1.13130100    0.66770500
 H                 -5.93339000    1.51206600    3.10216600
 O                 -5.12358500   -0.21525000    0.37659100
 C                 -3.70288900   -3.92900800   -2.59726100
 C                 -5.07597400   -3.69693600   -2.67670100
 C                 -5.61283900   -2.52667300   -2.14276400
 C                 -4.78735800   -1.58625000   -1.51893900
 C                 -3.39670600   -1.80320000   -1.46333500
 C                 -2.87004600   -2.98450800   -1.99920500
 H                 -3.27645600   -4.83816300   -3.01058800
 H                 -5.72874800   -4.42342100   -3.15161200
 H                 -6.67919200   -2.33275900   -2.19345100
 H                 -1.79876600   -3.14162500   -1.95298900
 C                 -2.46821600   -0.73654900   -0.95397900
 C                 -5.46883200   -0.39263300   -0.92366300
 O                 -6.30076300    0.27538900   -1.49930400
 O                 -2.74787100    0.45127300   -0.96695900
 O                 -1.31227800   -1.24457400   -0.53563200
 C                 -0.26284100   -0.30528700   -0.10484900
 C                  1.05902300   -1.04703700    0.19712100
 C                  0.77198600   -2.04950000    1.33995800
 H                 -0.09763700    0.41792100   -0.90536500
 H                  1.28534500   -1.66566800   -0.70756100
 H                 -0.10377300   -2.67695400    1.15819700
 O                  1.98502900   -0.12067600    0.52472200
 H                 -4.71773400    0.22844500    2.84628100
 H                 -3.75804200    2.00945100    1.11210200
 H                  0.66682700   -1.49915100    2.27729100
 H                 -0.61934700    0.22923100    0.78098100
 Cl                -6.92457000   -0.63520200    2.93883200
 Cl                 2.15711600   -3.21692800    1.61002800
